# Supplementary material for: Methyl 2-[(tert-but­oxy­carbon­yl)amino]-3-(4-hy­droxy­phen­yl)propano­ate
Source: Acta Crystallogr Sect E Struct Rep Online. 2013 Aug 3;69(Pt 9):o1372. doi: 10.1107/S160053681301979X (PMC3884495; doi:10.1107/S160053681301979X)
Supplement: Supplementary file 1 [file e-69-o1372-sup1.cif]

##############################################################################
#                                                                            #
# This CIF contains the data in a paper accepted for publication in          #
# Acta Crystallographica Section E. It conforms to the requirements of       #
# Notes for Authors for Acta Crystallographica Section E, and has been       #
# peer reviewed under the auspices of the IUCr Commission on Journals.       #
#                                                                            #
# Full details of the Crystallographic Information File format               #
# are given in the paper "The Crystallographic Information File (CIF):       #
# a New Standard Archive File for Crystallography" by S. R. Hall, F. H.      #
# Allen and I. D. Brown [Acta Cryst. (1991), A47, 655-685].                  #
#                                                                            #
# The current version of the core CIF dictionary is obtainable from          #
# ftp://ftp.iucr.org/pub/cif_core.dic.                                       #
#                                                                            #
# Software is freely available for graphical display of the structure(s)     #
# in this CIF. For information consult the CIF software page                 #
# http://www.iucr.org/resources/cif/software.                                #
#                                                                            #
# This file may be used for bona fide research purposes within the           #
# scientific community so long as proper attribution is given to the journal # 
# article from which it was obtained.                                        #
#                                                                            #
##############################################################################
data_I
_audit_creation_method     SHELXL97
_chemical_name_systematic
;
Methyl 2-[(<i>tert</i>-butoxycarbonyl)amino]-3-(4-hydroxyphenyl)propanoate
;
_chemical_name_common     ?
_chemical_formula_moiety     'C15 H21 N O5'
_chemical_formula_sum     'C15 H21 N O5'
_chemical_formula_iupac     'C15 H21 N O5'
_chemical_formula_weight     295.33
_chemical_melting_point     ?
_symmetry_cell_setting     orthorhombic
_symmetry_space_group_name_H-M     'P 21 21 21'
_symmetry_space_group_name_Hall     'P 2ac 2ab'
loop_
    _symmetry_equiv_pos_as_xyz
    'x, y, z'
    '-x+1/2, -y, z+1/2'
    '-x, y+1/2, -z+1/2'
    'x+1/2, -y+1/2, -z'
_cell_length_a     8.7879(8)
_cell_length_b     9.4844(9)
_cell_length_c     18.9207(18)
_cell_angle_alpha     90.00
_cell_angle_beta     90.00
_cell_angle_gamma     90.00
_cell_volume     1577.0(3)
_cell_formula_units_Z     4
_cell_measurement_reflns_used     9371
_cell_measurement_theta_min     0.996
_cell_measurement_theta_max     27.61
_cell_measurement_temperature     100(2)
_exptl_crystal_description     block
_exptl_crystal_colour     colourless
_exptl_crystal_size_max     0.55
_exptl_crystal_size_mid     0.49
_exptl_crystal_size_min     0.45
_exptl_crystal_density_diffrn     1.244
_exptl_crystal_density_meas     ?
_exptl_crystal_density_method     'not measured'
_exptl_crystal_F_000     632
_exptl_absorpt_coefficient_mu     0.093
_exptl_absorpt_correction_type     multi-scan
_exptl_absorpt_process_details     '(SADABS; Sheldrick, 1996)'
_exptl_absorpt_correction_T_min     0.9624
_exptl_absorpt_correction_T_max     0.9889
_exptl_special_details     ?
_diffrn_ambient_temperature     100(2)
_diffrn_radiation_type     MoK\a
_diffrn_radiation_wavelength     0.71073
_diffrn_radiation_source     'fine-focus sealed tube'
_diffrn_radiation_monochromator     graphite
_diffrn_measurement_device_type     'Bruker APEXII CCD'
_diffrn_measurement_method     '\f and \w scans'
_diffrn_detector_area_resol_mean     ?
_diffrn_reflns_number     9339
_diffrn_reflns_av_R_equivalents     0.0716
_diffrn_reflns_av_sigmaI/netI     0.0536
_diffrn_reflns_theta_min     2.15
_diffrn_reflns_theta_max     27.61
_diffrn_reflns_theta_full     27.61
_diffrn_measured_fraction_theta_max     0.996
_diffrn_measured_fraction_theta_full     0.996
_diffrn_reflns_limit_h_min     -11
_diffrn_reflns_limit_h_max     9
_diffrn_reflns_limit_k_min     -12
_diffrn_reflns_limit_k_max     8
_diffrn_reflns_limit_l_min     -24
_diffrn_reflns_limit_l_max     24
_diffrn_standards_number     ?
_diffrn_standards_interval_count     ?
_diffrn_standards_interval_time     ?
_diffrn_standards_decay_%     ?
_refine_special_details
;
Refinement of <i>F</i>^2^ against ALL reflections. The weighted <i>R</i>-factor
<i>wR</i> and goodness of fit <i>S</i> are based on <i>F</i>^2^, conventional
<i>R</i>-factors <i>R</i> are based on <i>F</i>, with <i>F</i> set to zero for
negative <i>F</i>^2^. The threshold expression of <i>F</i>^2^ >
\s(<i>F</i>^2^) is used only for calculating <i>R</i>-factors(gt) <i>etc</i>.
and is not relevant to the choice of reflections for refinement.
<i>R</i>-factors based on <i>F</i>^2^ are statistically about twice as large
as those based on <i>F</i>, and <i>R</i>-factors based on ALL data will be
even larger.
;
_reflns_number_total     3636
_reflns_number_gt     3469
_reflns_threshold_expression     I>2\s(I)
_refine_ls_structure_factor_coef     Fsqd
_refine_ls_matrix_type     full
_refine_ls_R_factor_all     0.0404
_refine_ls_R_factor_gt     0.0388
_refine_ls_wR_factor_gt     0.1003
_refine_ls_wR_factor_ref     0.1015
_refine_ls_goodness_of_fit_ref     1.029
_refine_ls_restrained_S_all     1.029
_refine_ls_number_reflns     3636
_refine_ls_number_parameters     190
_refine_ls_number_restraints     0
_refine_ls_hydrogen_treatment     constr
_refine_ls_weighting_scheme     calc
_refine_ls_weighting_details
       'calc w = 1/[\s^2^(Fo^2^)+(0.0581P)^2^+0.1712P] where P=(Fo^2^+2Fc^2^)/3'
_atom_sites_solution_hydrogens     geom
_atom_sites_solution_primary     direct
_atom_sites_solution_secondary     difmap
_refine_ls_shift/su_max     0.008
_refine_ls_shift/su_mean     0.002
_refine_diff_density_max     0.322
_refine_diff_density_min     -0.196
_refine_ls_extinction_method     none
_refine_ls_extinction_coef     ?
loop_
    _atom_type_symbol
    _atom_type_description
    _atom_type_scat_dispersion_real
    _atom_type_scat_dispersion_imag
    _atom_type_scat_source
    'C' 'C' 0.0033 0.0016
                         'International Tables Vol C Tables 4.2.6.8 and 6.1.1.4'
    'H' 'H' 0.0000 0.0000
                         'International Tables Vol C Tables 4.2.6.8 and 6.1.1.4'
    'N' 'N' 0.0061 0.0033
                         'International Tables Vol C Tables 4.2.6.8 and 6.1.1.4'
    'O' 'O' 0.0106 0.0060
                         'International Tables Vol C Tables 4.2.6.8 and 6.1.1.4'
_computing_data_collection     'APEX2 (Bruker, 2007)'
_computing_cell_refinement     'APEX2 (Bruker, 2007)'
_computing_data_reduction     'SAINT (Bruker, 2007)'
_computing_structure_solution     'SHELXTL (Sheldrick, 2008)'
_computing_structure_refinement     'SHELXTL (Sheldrick, 2008)'
_computing_molecular_graphics
;
SHELXTL (Sheldrick, 2008) and PLATON (Spek, 2009)
;
_computing_publication_material
;
SHELXTL (Sheldrick, 2008) and publCIF (Westrip, 2010)
;
loop_
    _atom_site_type_symbol
    _atom_site_label
    _atom_site_fract_x
    _atom_site_fract_y
    _atom_site_fract_z
    _atom_site_U_iso_or_equiv
    _atom_site_adp_type
    _atom_site_calc_flag
    _atom_site_refinement_flags
    _atom_site_occupancy
    _atom_site_symmetry_multiplicity
    _atom_site_disorder_assembly
    _atom_site_disorder_group
    C C1 -0.04196(17) 1.13511(15) 0.18071(7) 0.0216(3) Uani d . 1 1 . .
    H H1A -0.1123 1.1434 0.2172 0.026 Uiso calc R 1 1 . .
    C C2 -0.03335(16) 1.01206(15) 0.14197(7) 0.0205(3) Uani d . 1 1 . .
    H H2A -0.0978 0.9376 0.1531 0.025 Uiso calc R 1 1 . .
    C C3 0.07017(15) 0.99675(14) 0.08627(7) 0.0172(3) Uani d . 1 1 . .
    C C4 0.16908(15) 1.10800(15) 0.07254(7) 0.0192(3) Uani d . 1 1 . .
    H H4A 0.2409 1.0991 0.0367 0.023 Uiso calc R 1 1 . .
    C C5 0.16250(16) 1.23229(15) 0.11142(7) 0.0200(3) Uani d . 1 1 . .
    H H5A 0.2297 1.3055 0.1016 0.024 Uiso calc R 1 1 . .
    C C6 0.05528(16) 1.24689(14) 0.16488(7) 0.0184(3) Uani d . 1 1 . .
    C C7 0.06700(17) 0.86702(15) 0.04022(7) 0.0188(3) Uani d . 1 1 . .
    H H7A 0.1336 0.8823 0.0001 0.023 Uiso calc R 1 1 . .
    H H7B -0.0354 0.8547 0.0221 0.023 Uiso calc R 1 1 . .
    C C8 0.11575(14) 0.73007(14) 0.07772(7) 0.0166(3) Uani d . 1 1 . .
    H H8A 0.0573 0.7217 0.1216 0.020 Uiso calc R 1 1 . .
    C C9 0.33960(15) 0.64306(14) 0.13963(7) 0.0159(3) Uani d . 1 1 . .
    C C10 0.59030(15) 0.56854(15) 0.18449(7) 0.0199(3) Uani d . 1 1 . .
    C C11 0.5429(2) 0.5555(2) 0.26171(8) 0.0302(3) Uani d . 1 1 . .
    H H11A 0.5434 0.6471 0.2833 0.045 Uiso calc R 1 1 . .
    H H11B 0.6131 0.4950 0.2861 0.045 Uiso calc R 1 1 . .
    H H11C 0.4424 0.5161 0.2644 0.045 Uiso calc R 1 1 . .
    C C12 0.59178(18) 0.42703(17) 0.14678(8) 0.0280(3) Uani d . 1 1 . .
    H H12A 0.6225 0.4403 0.0985 0.042 Uiso calc R 1 1 . .
    H H12B 0.4917 0.3866 0.1480 0.042 Uiso calc R 1 1 . .
    H H12C 0.6621 0.3649 0.1699 0.042 Uiso calc R 1 1 . .
    C C13 0.74355(17) 0.64103(19) 0.17817(9) 0.0305(3) Uani d . 1 1 . .
    H H13A 0.7714 0.6480 0.1292 0.046 Uiso calc R 1 1 . .
    H H13B 0.8190 0.5872 0.2030 0.046 Uiso calc R 1 1 . .
    H H13C 0.7373 0.7338 0.1982 0.046 Uiso calc R 1 1 . .
    C C14 0.1469(2) 0.42237(17) -0.04498(8) 0.0292(3) Uani d . 1 1 . .
    H H14A 0.2370 0.3749 -0.0609 0.044 Uiso calc R 1 1 . .
    H H14B 0.0943 0.4618 -0.0848 0.044 Uiso calc R 1 1 . .
    H H14C 0.0816 0.3563 -0.0213 0.044 Uiso calc R 1 1 . .
    C C15 0.07176(16) 0.60783(14) 0.02939(7) 0.0180(3) Uani d . 1 1 . .
    N N1 0.27499(13) 0.73700(12) 0.09567(6) 0.0170(2) Uani d . 1 1 . .
    H H1B 0.3301 0.8029 0.0778 0.020 Uiso calc R 1 1 . .
    O O1 0.04029(13) 1.36708(11) 0.20398(5) 0.0247(2) Uani d . 1 1 . .
    H H1C 0.1090 1.4220 0.1939 0.037 Uiso calc R 1 1 . .
    O O2 0.18880(11) 0.53485(11) 0.00379(5) 0.0221(2) Uani d . 1 1 . .
    O O3 -0.05943(13) 0.58394(11) 0.01458(6) 0.0254(2) Uani d . 1 1 . .
    O O4 0.48955(11) 0.66726(10) 0.14566(5) 0.0186(2) Uani d . 1 1 . .
    O O5 0.27010(12) 0.54940(10) 0.16994(5) 0.0204(2) Uani d . 1 1 . .
loop_
    _atom_site_aniso_label
    _atom_site_aniso_U_11
    _atom_site_aniso_U_22
    _atom_site_aniso_U_33
    _atom_site_aniso_U_12
    _atom_site_aniso_U_13
    _atom_site_aniso_U_23
    C1 0.0215(7) 0.0263(7) 0.0171(6) -0.0023(6) 0.0044(5) 0.0007(5)
    C2 0.0205(6) 0.0205(6) 0.0206(6) -0.0054(5) 0.0015(5) 0.0015(5)
    C3 0.0161(6) 0.0182(6) 0.0172(6) 0.0019(5) -0.0039(5) 0.0011(5)
    C4 0.0145(6) 0.0235(7) 0.0195(6) 0.0009(5) 0.0020(5) 0.0009(5)
    C5 0.0176(6) 0.0208(6) 0.0217(6) -0.0034(5) 0.0006(5) 0.0018(5)
    C6 0.0200(6) 0.0185(6) 0.0167(5) -0.0002(5) -0.0023(5) 0.0006(5)
    C7 0.0179(6) 0.0208(6) 0.0178(6) 0.0018(5) -0.0025(5) -0.0009(5)
    C8 0.0116(6) 0.0203(6) 0.0178(6) -0.0004(5) -0.0014(5) -0.0005(5)
    C9 0.0152(6) 0.0171(6) 0.0155(5) -0.0002(5) 0.0007(5) -0.0038(5)
    C10 0.0145(6) 0.0248(7) 0.0206(6) 0.0027(5) -0.0050(5) 0.0017(5)
    C11 0.0281(8) 0.0429(9) 0.0196(6) 0.0005(7) -0.0040(6) 0.0012(6)
    C12 0.0281(8) 0.0264(7) 0.0296(7) 0.0064(6) -0.0033(6) 0.0000(6)
    C13 0.0146(7) 0.0421(9) 0.0348(8) -0.0032(6) -0.0069(6) 0.0052(7)
    C14 0.0364(9) 0.0281(7) 0.0232(7) -0.0031(7) 0.0026(6) -0.0084(6)
    C15 0.0164(6) 0.0189(6) 0.0188(6) -0.0003(5) -0.0011(5) 0.0037(5)
    N1 0.0129(5) 0.0185(5) 0.0196(5) -0.0023(4) -0.0008(4) 0.0012(4)
    O1 0.0269(5) 0.0215(5) 0.0256(5) -0.0057(4) 0.0063(4) -0.0059(4)
    O2 0.0191(5) 0.0249(5) 0.0224(5) -0.0012(4) 0.0020(4) -0.0060(4)
    O3 0.0179(5) 0.0250(5) 0.0333(5) -0.0016(4) -0.0080(4) -0.0020(4)
    O4 0.0123(4) 0.0210(5) 0.0223(4) -0.0010(3) -0.0038(4) 0.0031(4)
    O5 0.0175(5) 0.0214(5) 0.0221(4) -0.0027(4) 0.0013(4) 0.0028(4)
_geom_special_details
;
All e.s.d.'s (except the e.s.d. in the dihedral angle between two l.s. planes)
are estimated using the full covariance matrix. The cell e.s.d.'s are taken
into account individually in the estimation of e.s.d.'s in distances, angles
and torsion angles; correlations between e.s.d.'s in cell parameters are only
used when they are defined by crystal symmetry. An approximate (isotropic)
treatment of cell e.s.d.'s is used for estimating e.s.d.'s involving l.s.
planes.
;
loop_
    _geom_bond_atom_site_label_1
    _geom_bond_atom_site_label_2
    _geom_bond_site_symmetry_2
    _geom_bond_distance
    _geom_bond_publ_flag
    C1 C2 . 1.380(2) ?
    C1 C6 . 1.3942(19) ?
    C1 H1A . 0.9300 ?
    C2 C3 . 1.3997(19) ?
    C2 H2A . 0.9300 ?
    C3 C4 . 1.3915(19) ?
    C3 C7 . 1.5079(18) ?
    C4 C5 . 1.391(2) ?
    C4 H4A . 0.9300 ?
    C5 C6 . 1.3893(19) ?
    C5 H5A . 0.9300 ?
    C6 O1 . 1.3653(16) ?
    C7 C8 . 1.5408(19) ?
    C7 H7A . 0.9700 ?
    C7 H7B . 0.9700 ?
    C8 N1 . 1.4415(16) ?
    C8 C15 . 1.5265(18) ?
    C8 H8A . 0.9800 ?
    C9 O5 . 1.2210(17) ?
    C9 O4 . 1.3424(16) ?
    C9 N1 . 1.3447(17) ?
    C10 O4 . 1.4834(16) ?
    C10 C13 . 1.517(2) ?
    C10 C12 . 1.520(2) ?
    C10 C11 . 1.524(2) ?
    C11 H11A . 0.9600 ?
    C11 H11B . 0.9600 ?
    C11 H11C . 0.9600 ?
    C12 H12A . 0.9600 ?
    C12 H12B . 0.9600 ?
    C12 H12C . 0.9600 ?
    C13 H13A . 0.9600 ?
    C13 H13B . 0.9600 ?
    C13 H13C . 0.9600 ?
    C14 O2 . 1.4578(17) ?
    C14 H14A . 0.9600 ?
    C14 H14B . 0.9600 ?
    C14 H14C . 0.9600 ?
    C15 O3 . 1.2079(18) ?
    C15 O2 . 1.3309(17) ?
    N1 H1B . 0.8600 ?
    O1 H1C . 0.8200 ?
loop_
    _geom_angle_atom_site_label_1
    _geom_angle_atom_site_label_2
    _geom_angle_atom_site_label_3
    _geom_angle_site_symmetry_1
    _geom_angle_site_symmetry_3
    _geom_angle
    _geom_angle_publ_flag
    C2 C1 C6 . . 119.69(13) ?
    C2 C1 H1A . . 120.2 ?
    C6 C1 H1A . . 120.2 ?
    C1 C2 C3 . . 121.55(13) ?
    C1 C2 H2A . . 119.2 ?
    C3 C2 H2A . . 119.2 ?
    C4 C3 C2 . . 117.90(12) ?
    C4 C3 C7 . . 121.49(12) ?
    C2 C3 C7 . . 120.51(12) ?
    C5 C4 C3 . . 121.20(12) ?
    C5 C4 H4A . . 119.4 ?
    C3 C4 H4A . . 119.4 ?
    C6 C5 C4 . . 119.85(12) ?
    C6 C5 H5A . . 120.1 ?
    C4 C5 H5A . . 120.1 ?
    O1 C6 C5 . . 122.90(12) ?
    O1 C6 C1 . . 117.34(12) ?
    C5 C6 C1 . . 119.75(12) ?
    C3 C7 C8 . . 114.62(10) ?
    C3 C7 H7A . . 108.6 ?
    C8 C7 H7A . . 108.6 ?
    C3 C7 H7B . . 108.6 ?
    C8 C7 H7B . . 108.6 ?
    H7A C7 H7B . . 107.6 ?
    N1 C8 C15 . . 114.93(11) ?
    N1 C8 C7 . . 109.87(11) ?
    C15 C8 C7 . . 107.10(10) ?
    N1 C8 H8A . . 108.2 ?
    C15 C8 H8A . . 108.2 ?
    C7 C8 H8A . . 108.2 ?
    O5 C9 O4 . . 125.14(13) ?
    O5 C9 N1 . . 124.15(13) ?
    O4 C9 N1 . . 110.71(12) ?
    O4 C10 C13 . . 101.82(11) ?
    O4 C10 C12 . . 109.26(11) ?
    C13 C10 C12 . . 110.83(13) ?
    O4 C10 C11 . . 111.29(12) ?
    C13 C10 C11 . . 110.79(12) ?
    C12 C10 C11 . . 112.37(13) ?
    C10 C11 H11A . . 109.5 ?
    C10 C11 H11B . . 109.5 ?
    H11A C11 H11B . . 109.5 ?
    C10 C11 H11C . . 109.5 ?
    H11A C11 H11C . . 109.5 ?
    H11B C11 H11C . . 109.5 ?
    C10 C12 H12A . . 109.5 ?
    C10 C12 H12B . . 109.5 ?
    H12A C12 H12B . . 109.5 ?
    C10 C12 H12C . . 109.5 ?
    H12A C12 H12C . . 109.5 ?
    H12B C12 H12C . . 109.5 ?
    C10 C13 H13A . . 109.5 ?
    C10 C13 H13B . . 109.5 ?
    H13A C13 H13B . . 109.5 ?
    C10 C13 H13C . . 109.5 ?
    H13A C13 H13C . . 109.5 ?
    H13B C13 H13C . . 109.5 ?
    O2 C14 H14A . . 109.5 ?
    O2 C14 H14B . . 109.5 ?
    H14A C14 H14B . . 109.5 ?
    O2 C14 H14C . . 109.5 ?
    H14A C14 H14C . . 109.5 ?
    H14B C14 H14C . . 109.5 ?
    O3 C15 O2 . . 123.75(13) ?
    O3 C15 C8 . . 121.54(12) ?
    O2 C15 C8 . . 114.67(11) ?
    C9 N1 C8 . . 121.70(11) ?
    C9 N1 H1B . . 119.2 ?
    C8 N1 H1B . . 119.2 ?
    C6 O1 H1C . . 109.5 ?
    C15 O2 C14 . . 114.55(12) ?
    C9 O4 C10 . . 121.33(11) ?
loop_
    _geom_hbond_atom_site_label_D
    _geom_hbond_atom_site_label_H
    _geom_hbond_atom_site_label_A
    _geom_hbond_site_symmetry_A
    _geom_hbond_distance_DH
    _geom_hbond_distance_HA
    _geom_hbond_distance_DA
    _geom_hbond_angle_DHA
    N1 H1B O3 4_565 0.86 2.27 3.0583(16) 153
    O1 H1C O5 1_565 0.82 1.92 2.7356(15) 180
data_global
_journal_date_recd_electronic     2013-07-06
_journal_date_accepted     2013-07-17
_journal_name_full     'Acta Crystallographica, Section E'
_journal_year     2013
_journal_volume     69
_journal_issue      9
_journal_page_first     o1372
_journal_page_last     o1372
_journal_paper_category     QO
_journal_paper_doi     10.1107/S160053681301979X
_journal_coeditor_code     LH5632
_publ_contact_author_name     'Xiaokun Li'
_publ_contact_author_address
;
College of Pharmacy
Henan University of Traditional Chinese Medicine
Zhengzhou 450046
People's Republic of China
;
_publ_contact_author_email     li96052122@126.com
_publ_contact_author_fax     '86 13523408977'
_publ_contact_author_phone     '86 13523408977'
_publ_section_title
;
Methyl 2-[(<i>tert</i>-butoxycarbonyl)amino]-3-(4-hydroxyphenyl)propanoate
;
loop_
    _publ_author_name
    _publ_author_address
    'Li, Xiaokun'
;
College of Pharmacy
Henan University of Traditional Chinese Medicine
Zhengzhou 450046
People's Republic of China
;
