# Supplementary material for: Methyl 2-[(tert-but­oxy­carbon­yl)amino]-3-(4-hy­droxy­phen­yl)propano­ate
Source: Acta Crystallogr Sect E Struct Rep Online. 2013 Aug 3;69(Pt 9):o1372. doi: 10.1107/S160053681301979X (PMC3884495; doi:10.1107/S160053681301979X)
Supplement: Supplementary file 2 [file e-69-o1372-Isup2.hkl]

# 
# h,k,l, Fc-squared, Fo-squared, sigma(Fo-squared) and status flag 
# 
data_I
_shelx_title ' 130620a_0m in P2(1)2(1)2(1)' 
_shelx_refln_list_code          4 
_shelx_F_calc_maximum      109.77 
_exptl_crystal_F_000       632.00 
_reflns_d_resolution_high  0.7667 
 
loop_ 
 _symmetry_equiv_pos_as_xyz 
 'x, y, z' 
 '-x+1/2, -y, z+1/2' 
 '-x, y+1/2, -z+1/2' 
 'x+1/2, -y+1/2, -z' 
 
_cell_length_a     8.7879 
_cell_length_b     9.4844 
_cell_length_c    18.9207 
_cell_angle_alpha  90.000 
_cell_angle_beta   90.000 
_cell_angle_gamma  90.000 
 
_shelx_F_squared_multiplier     1.000 
 
loop_ 
 _refln_index_h 
 _refln_index_k 
 _refln_index_l 
 _refln_F_squared_calc 
 _refln_F_squared_meas 
 _refln_F_squared_sigma 
 _refln_observed_status 
   2   0   0     4841.37     5352.07    618.25 o 
   4   0   0      821.05      971.35     77.27 o 
   6   0   0      588.06      549.40     35.00 o 
   8   0   0      588.47      683.38     15.44 o 
  10   0   0      478.20      492.39     15.31 o 
   1   1   0      460.18      418.26     19.59 o 
   2   1   0     1880.66     1912.38    163.91 o 
   3   1   0     1941.85     2207.89    201.57 o 
   4   1   0      909.21      971.33     45.48 o 
   5   1   0       57.40       64.47      4.79 o 
   6   1   0      447.46      493.50     35.73 o 
   7   1   0      339.51      357.78     16.89 o 
   8   1   0      297.20      351.54     12.00 o 
   9   1   0      277.86      333.85     13.30 o 
  10   1   0        0.16        1.04      1.83 o 
  11   1   0      212.45      225.43     20.82 o 
   0   2   0     2695.25     2361.80     16.48 o 
   1   2   0      688.68      548.51      7.51 o 
   2   2   0      437.50      368.01     15.45 o 
   3   2   0      485.88      496.33     23.71 o 
   4   2   0       40.28       49.28      3.95 o 
   5   2   0      264.41      295.40     19.10 o 
   6   2   0      211.47      180.62     23.42 o 
   7   2   0      122.34      116.96      6.07 o 
   8   2   0      349.00      339.11     24.14 o 
   9   2   0      181.69      171.08     18.68 o 
  10   2   0        2.77        1.84      1.87 o 
  11   2   0       32.40       36.96      3.98 o 
   1   3   0      435.89      387.94      3.19 o 
   2   3   0      155.04      104.77      2.90 o 
   3   3   0     3462.34     3352.93     98.71 o 
   4   3   0       57.36       57.75      1.80 o 
   5   3   0      145.71      176.91      8.30 o 
   6   3   0      481.84      471.60     20.19 o 
   7   3   0       42.79       42.46      2.89 o 
   8   3   0       11.86       11.56      1.79 o 
   9   3   0        7.59        4.04      1.53 o 
  10   3   0       35.98       32.86      8.82 o 
  11   3   0        9.04        7.50      2.72 o 
   0   4   0     1061.95      896.17     10.64 o 
   1   4   0      593.26      542.15      4.33 o 
   2   4   0     1405.63     1318.06     25.31 o 
   3   4   0      284.21      284.39      6.23 o 
   4   4   0       17.13       22.56      0.97 o 
   5   4   0      285.35      281.89      5.46 o 
   6   4   0       11.90       11.26      1.45 o 
   7   4   0        8.24        5.12      1.30 o 
   8   4   0       15.87       18.31      2.08 o 
   9   4   0       38.21       36.18      2.99 o 
  10   4   0       99.48      103.89      6.94 o 
   1   5   0      423.91      399.99      4.06 o 
   2   5   0       17.18       14.73      0.87 o 
   3   5   0        0.81        0.74      0.54 o 
   4   5   0       19.50       16.03      1.42 o 
   5   5   0       63.58       53.59      2.37 o 
   6   5   0       49.38       44.63      2.45 o 
   7   5   0        0.69       -0.89      1.02 o 
   8   5   0      232.78      213.34      5.62 o 
   9   5   0        1.07        2.75      1.79 o 
  10   5   0        3.86        4.48      1.80 o 
   0   6   0      903.42      826.11     12.59 o 
   1   6   0      123.78      135.59      2.53 o 
   2   6   0      251.36      245.48      7.28 o 
   3   6   0       51.42       47.48      1.98 o 
   4   6   0      628.68      590.06     22.64 o 
   5   6   0        0.02        0.28      0.92 o 
   6   6   0      354.92      339.53      8.66 o 
   7   6   0       87.50       84.90      3.57 o 
   8   6   0       35.33       44.47      2.92 o 
   9   6   0       41.69       39.72      2.99 o 
  10   6   0       10.14        9.68      2.61 o 
   1   7   0        5.11        2.27      0.74 o 
   2   7   0      256.50      247.71      4.48 o 
   3   7   0      944.87      901.24     11.56 o 
   4   7   0      106.66       97.53      4.17 o 
   5   7   0       45.13       44.50      3.21 o 
   6   7   0      205.32      176.33      5.93 o 
   7   7   0      635.95      591.01     21.38 o 
   8   7   0      134.92      120.63      6.13 o 
   9   7   0        4.63        0.21      1.46 o 
   0   8   0      747.83      738.53     14.14 o 
   1   8   0      772.59      760.17     16.95 o 
   2   8   0       97.75       96.33      3.16 o 
   3   8   0       32.34       23.46      2.47 o 
   4   8   0       13.93       16.37      2.42 o 
   5   8   0       20.72       21.64      2.66 o 
   6   8   0        0.89        0.65      1.47 o 
   7   8   0        0.11       -1.26      1.51 o 
   8   8   0      142.27      153.56      7.72 o 
   1   9   0       58.68       66.56      2.89 o 
   2   9   0       57.62       59.31      4.67 o 
   3   9   0      155.02      156.15      5.69 o 
   4   9   0       53.74       52.45      3.67 o 
   5   9   0      102.65      106.60      7.59 o 
   6   9   0        3.98        6.11      2.10 o 
   7   9   0       62.55       64.90     10.77 o 
   0  10   0      470.15      505.50     13.62 o 
   1  10   0       78.60       84.34      4.31 o 
   2  10   0       66.37       74.86      4.22 o 
   3  10   0       41.84       49.55      3.76 o 
   4  10   0       83.91       78.94      4.68 o 
   5  10   0       19.95       24.19      3.50 o 
   6  10   0        0.94       -0.01      1.74 o 
   1  11   0      166.47      181.39      9.08 o 
   2  11   0      154.42      173.32      6.47 o 
   3  11   0        2.51        0.97      1.70 o 
   4  11   0       39.58       45.55      4.22 o 
   5  11   0       23.36       27.38      5.06 o 
   1  12   0       78.01       95.88      7.53 o 
   2  12   0      100.83      122.13      5.96 o 
   1   0   1      475.55      440.11      4.54 o 
   2   0   1    11426.23    10884.55    846.93 o 
   3   0   1      698.40      690.01     41.82 o 
   4   0   1        1.93        2.44      1.17 o 
   5   0   1      169.09      211.50     10.50 o 
   6   0   1      316.83      353.75     17.24 o 
   7   0   1        0.86       -0.33      1.05 o 
   8   0   1       24.24       24.98      2.66 o 
   9   0   1      767.94      848.06     13.12 o 
  10   0   1      571.60      617.50     12.11 o 
  11   0   1       37.32       36.88      3.99 o 
 -11   1   1       62.38       65.47      4.81 o 
 -10   1   1       47.74       62.15      5.64 o 
  -9   1   1       27.86       30.64      3.12 o 
  -8   1   1       48.35       58.91      4.54 o 
  -7   1   1       55.01       51.97      2.70 o 
  -6   1   1      442.59      487.63     31.57 o 
  -5   1   1      119.35      111.10      7.27 o 
  -4   1   1     3084.42     3023.64    171.21 o 
  -3   1   1      303.87      337.70     26.71 o 
  -2   1   1      844.47      836.13     61.25 o 
  -1   1   1      442.62      377.97     39.77 o 
   0   1   1     4087.47     3772.93     60.20 o 
   1   1   1      442.10      438.07     33.28 o 
   2   1   1      844.62      711.96     58.32 o 
   3   1   1      304.64      321.17     27.73 o 
   4   1   1     3086.24     3162.39    149.89 o 
   5   1   1      119.43      110.37      4.64 o 
   6   1   1      442.54      490.81     30.76 o 
   7   1   1       54.78       51.24      3.88 o 
   8   1   1       48.13       50.40      3.47 o 
   9   1   1       27.85       30.00      3.70 o 
  10   1   1       47.97       57.33      4.31 o 
  11   1   1       62.25       64.84      5.32 o 
 -11   2   1       11.33       12.43      2.83 o 
 -10   2   1       80.34       87.38      5.77 o 
  -9   2   1       34.91       43.04      3.89 o 
  -8   2   1      146.30      150.38     10.52 o 
  -7   2   1       72.30       77.34      4.49 o 
  -6   2   1       40.58       48.37      9.34 o 
  -5   2   1      958.32     1040.32     97.89 o 
  -4   2   1      969.55      951.74     60.22 o 
  -3   2   1      858.18      862.54     65.87 o 
  -2   2   1      601.27      536.59     31.52 o 
  -1   2   1     1206.89     1054.61     28.25 o 
   0   2   1     9074.01     7723.58    100.55 o 
   1   2   1     1208.21     1056.22     21.30 o 
   2   2   1      601.40      586.17     17.50 o 
   3   2   1      858.46      934.71     55.19 o 
   4   2   1      968.95     1067.74     64.67 o 
   5   2   1      958.98     1160.64    101.66 o 
   6   2   1       40.58       51.65      6.16 o 
   7   2   1       72.52       75.45      4.76 o 
   8   2   1      146.80      147.60     12.12 o 
   9   2   1       34.91       44.21      3.57 o 
  10   2   1       80.64       88.69      5.04 o 
  11   2   1       11.33       15.34      3.12 o 
 -11   3   1       67.90       81.85      5.40 o 
 -10   3   1       52.74       58.53     10.64 o 
  -9   3   1       15.92       19.07      3.21 o 
  -8   3   1      598.45      604.99     37.73 o 
  -7   3   1      119.19      133.49      9.08 o 
  -6   3   1      210.50      204.88      9.91 o 
  -5   3   1      668.48      678.88     35.51 o 
  -4   3   1      167.18      151.73      8.58 o 
  -3   3   1      367.38      372.25     15.51 o 
  -2   3   1      414.96      368.37      7.83 o 
  -1   3   1      163.29      156.23      2.34 o 
   0   3   1      371.50      317.68      9.02 o 
   1   3   1      163.27      161.86      2.68 o 
   2   3   1      415.23      380.67      3.64 o 
   3   3   1      368.10      380.08      8.09 o 
   4   3   1      167.16      153.76      4.49 o 
   5   3   1      668.54      674.65     31.33 o 
   6   3   1      210.30      201.46     13.25 o 
   7   3   1      118.75      131.25      8.12 o 
   8   3   1      598.18      588.27     49.30 o 
   9   3   1       15.94       22.39      2.98 o 
  10   3   1       52.74       58.90      4.40 o 
  11   3   1       68.21       78.82      8.11 o 
 -10   4   1       34.12       39.95      4.35 o 
  -9   4   1       71.84       66.26      6.32 o 
  -8   4   1      108.78      107.88      4.85 o 
  -7   4   1      118.10      113.48      6.19 o 
  -6   4   1      174.33      161.43      3.94 o 
  -5   4   1       31.73       27.38      2.23 o 
  -4   4   1       16.31       10.96      1.12 o 
  -3   4   1      756.90      733.63     16.34 o 
  -2   4   1      176.16      165.39      2.92 o 
  -1   4   1      126.57      121.72      1.94 o 
   0   4   1       40.19       36.82      1.60 o 
   1   4   1      126.11      125.08      2.59 o 
   2   4   1      176.36      176.99      7.08 o 
   3   4   1      756.80      727.00     13.54 o 
   4   4   1       16.29       11.51      0.82 o 
   5   4   1       31.49       27.44      2.77 o 
   6   4   1      173.85      160.61      8.26 o 
   7   4   1      118.06      116.91      4.65 o 
   8   4   1      108.79      102.53      4.95 o 
   9   4   1       71.65       66.33      5.51 o 
  10   4   1       34.20       39.76      3.82 o 
 -10   5   1       56.13       61.06      3.67 o 
  -9   5   1       48.93       47.69      3.76 o 
  -8   5   1       27.53       22.90      2.19 o 
  -7   5   1      452.77      413.07     10.53 o 
  -6   5   1      144.26      130.55      3.79 o 
  -5   5   1      118.89      105.89      3.24 o 
  -4   5   1      354.21      330.01      5.61 o 
  -3   5   1     1568.62     1548.42     23.99 o 
  -2   5   1      700.87      694.54     11.85 o 
  -1   5   1      746.17      693.29      9.35 o 
   0   5   1       44.20       44.38      2.02 o 
   1   5   1      745.61      694.15     14.14 o 
   2   5   1      701.20      715.69     26.33 o 
   3   5   1     1567.76     1527.19     18.79 o 
   4   5   1      354.10      330.49      9.32 o 
   5   5   1      118.87      106.23      3.27 o 
   6   5   1      144.19      140.50      4.46 o 
   7   5   1      452.97      404.86     15.55 o 
   8   5   1       27.19       22.44      2.21 o 
   9   5   1       48.98       44.01      2.92 o 
  10   5   1       56.32       60.18      7.36 o 
 -10   6   1        0.42        2.66      1.75 o 
  -9   6   1        7.20        6.23      1.79 o 
  -8   6   1      166.27      157.70      6.47 o 
  -7   6   1      241.19      236.06     11.88 o 
  -6   6   1      239.13      221.61      6.03 o 
  -5   6   1      190.13      156.76      4.16 o 
  -4   6   1      136.34      125.95      3.54 o 
  -3   6   1       51.82       46.84      1.90 o 
  -2   6   1      387.35      356.97      9.27 o 
  -1   6   1      494.51      476.41      4.66 o 
   0   6   1      540.00      532.79     13.49 o 
   1   6   1      493.95      476.74     11.33 o 
   2   6   1      387.59      366.94      9.25 o 
   3   6   1       52.19       46.09      1.95 o 
   4   6   1      136.26      127.73     11.42 o 
   5   6   1      190.08      162.62      5.24 o 
   6   6   1      239.22      217.30     14.08 o 
   7   6   1      241.78      224.95     14.49 o 
   8   6   1      166.38      145.01      5.36 o 
   9   6   1        7.25        6.36      1.93 o 
  10   6   1        0.40        0.91      2.06 o 
  -9   7   1      118.56      124.73      4.94 o 
  -8   7   1       69.92       61.01      3.52 o 
  -7   7   1       66.77       63.00      3.31 o 
  -6   7   1      723.75      651.48      9.15 o 
  -5   7   1       38.42       31.14      2.79 o 
  -4   7   1       37.11       33.16      2.75 o 
  -3   7   1       47.18       40.19      2.84 o 
  -2   7   1      170.09      160.95      3.65 o 
  -1   7   1      779.46      753.34      9.99 o 
   0   7   1      124.69      119.20      3.85 o 
   1   7   1      779.00      757.38     13.50 o 
   2   7   1      170.53      162.14      3.71 o 
   3   7   1       47.22       42.39      3.05 o 
   4   7   1       36.91       36.13      2.80 o 
   5   7   1       38.54       28.71      4.22 o 
   6   7   1      723.52      633.75     24.02 o 
   7   7   1       66.76       65.47      5.15 o 
   8   7   1       69.96       61.89      5.78 o 
   9   7   1      118.76      120.92      6.76 o 
  -8   8   1       26.31       26.55      2.74 o 
  -7   8   1       94.06      100.10      5.23 o 
  -6   8   1       49.03       49.14      3.76 o 
  -5   8   1       24.62       19.26      2.61 o 
  -4   8   1      355.28      333.46      7.89 o 
  -3   8   1      261.61      243.33      6.56 o 
  -2   8   1      125.73      122.60      3.52 o 
  -1   8   1     1474.20     1429.64     21.96 o 
   0   8   1       57.61       56.30      3.07 o 
   1   8   1     1472.06     1388.31     19.48 o 
   2   8   1      125.83      115.05      3.45 o 
   3   8   1      261.19      236.81      6.42 o 
   4   8   1      355.23      334.16      7.94 o 
   5   8   1       24.49       24.19      2.79 o 
   6   8   1       48.92       53.28      4.35 o 
   7   8   1       94.41       99.53      5.23 o 
   8   8   1       26.36       25.61      2.72 o 
  -7   9   1        1.28       -0.23      1.74 o 
  -6   9   1       10.27       11.07      2.48 o 
  -5   9   1       69.07       65.99      4.17 o 
  -4   9   1       15.50       13.92      2.34 o 
  -3   9   1       72.13       69.40      3.94 o 
  -2   9   1      401.12      406.55      8.53 o 
  -1   9   1       13.40       13.10      1.67 o 
   0   9   1      109.58      103.98      4.31 o 
   1   9   1       13.33       12.89      1.64 o 
   2   9   1      401.84      408.34     15.57 o 
   3   9   1       71.85       64.26      3.85 o 
   4   9   1       15.52       15.05      2.43 o 
   5   9   1       69.25       65.71      5.64 o 
   6   9   1       10.26       11.99      2.52 o 
   7   9   1        1.25       -1.36      1.60 o 
  -6  10   1        2.02        1.74      1.88 o 
  -5  10   1      151.35      167.24      6.70 o 
  -4  10   1       32.56       34.67      3.44 o 
  -3  10   1       22.17       21.26      2.84 o 
  -2  10   1       96.32       97.76      4.72 o 
  -1  10   1      246.33      270.98      7.20 o 
   0  10   1       19.22       21.82      3.05 o 
   1  10   1      246.18      258.66      5.69 o 
   2  10   1       96.66      103.70      4.86 o 
   3  10   1       22.17       20.25      2.80 o 
   4  10   1       32.46       35.03      3.44 o 
   5  10   1      150.95      172.70      9.47 o 
   6  10   1        2.05        4.49      2.10 o 
  -5  11   1       39.27       36.59      5.71 o 
  -4  11   1      178.89      191.95      7.34 o 
  -3  11   1       65.22       65.99      4.49 o 
  -2  11   1        1.27        0.90      1.70 o 
  -1  11   1        6.37        9.73      3.24 o 
   0  11   1        0.45        0.83      1.60 o 
   1  11   1        6.34        8.56      3.11 o 
   2  11   1        1.30        1.29      1.79 o 
   3  11   1       65.16       64.39      4.40 o 
   4  11   1      178.87      191.43     11.61 o 
   5  11   1       39.40       40.35      5.71 o 
  -2  12   1       39.57       45.91      4.03 o 
  -1  12   1       19.31       22.19      4.41 o 
   1  12   1       19.42       31.14      5.06 o 
   2  12   1       39.33       42.80      3.96 o 
   0   0   2      642.24      700.25      5.84 o 
   2   0   2     1488.88     1507.19    127.96 o 
   3   0   2       73.30       78.24      5.19 o 
   4   0   2     2104.90     2322.37    132.61 o 
   5   0   2        9.09        8.33      0.59 o 
   6   0   2       21.47       14.75      0.80 o 
   7   0   2      293.25      325.50      7.02 o 
   8   0   2      412.51      462.71      9.08 o 
   9   0   2        6.35        5.66      2.01 o 
  10   0   2       12.23       21.61      3.12 o 
  11   0   2       73.76       70.34      4.94 o 
 -11   1   2       43.07       49.45      4.35 o 
 -10   1   2       67.04       70.72      4.68 o 
  -9   1   2       90.53      102.08      4.95 o 
  -8   1   2      211.62      230.91      6.60 o 
  -7   1   2       48.32       57.10      3.27 o 
  -6   1   2      192.26      222.63     15.22 o 
  -5   1   2     2653.81     2897.15    162.06 o 
  -4   1   2      464.73      500.16     31.61 o 
  -3   1   2      241.30      295.15     19.76 o 
  -2   1   2     1024.76     1163.93     72.43 o 
  -1   1   2     3148.05     3023.47    146.41 o 
   0   1   2     1279.60     1330.18     73.70 o 
   1   1   2     3149.74     3283.99    174.18 o 
   2   1   2     1025.23     1059.44     73.20 o 
   3   1   2      240.42      269.63     16.84 o 
   4   1   2      465.79      516.45     25.90 o 
   5   1   2     2656.69     2918.56    159.61 o 
   6   1   2      192.61      217.87     14.01 o 
   7   1   2       48.22       55.67      3.59 o 
   8   1   2      211.25      222.10      8.69 o 
   9   1   2       89.81      101.76      4.95 o 
  10   1   2       66.86       70.76      6.23 o 
  11   1   2       43.21       51.70      4.45 o 
 -11   2   2       33.76       31.46      3.66 o 
 -10   2   2       65.02       65.46      4.54 o 
  -9   2   2       71.07       70.84      5.38 o 
  -8   2   2      300.69      292.52     14.02 o 
  -7   2   2      223.41      231.35      9.70 o 
  -6   2   2      600.13      656.60     42.17 o 
  -5   2   2      110.14      102.26     10.25 o 
  -4   2   2      483.51      518.15     57.35 o 
  -3   2   2     1652.86     1663.17    134.48 o 
  -2   2   2      362.69      354.40     22.06 o 
  -1   2   2     4856.81     4337.84    136.84 o 
   0   2   2      131.42      130.64      5.25 o 
   1   2   2     4849.92     4383.94    156.88 o 
   2   2   2      363.21      371.14     10.99 o 
   3   2   2     1651.90     1794.70    105.47 o 
   4   2   2      483.21      521.82     33.52 o 
   5   2   2      110.20      103.65      4.43 o 
   6   2   2      600.31      599.60     71.56 o 
   7   2   2      223.43      218.39     20.21 o 
   8   2   2      300.46      278.86     43.14 o 
   9   2   2       71.29       71.75      9.08 o 
  10   2   2       65.27       62.42      4.93 o 
  11   2   2       33.94       38.80      4.02 o 
 -11   3   2       12.87       19.28      4.93 o 
 -10   3   2        2.95        3.37      2.02 o 
  -9   3   2       41.93       41.29      2.78 o 
  -8   3   2      184.26      191.97     16.20 o 
  -7   3   2      584.17      563.25     19.92 o 
  -6   3   2      110.39      101.68      4.00 o 
  -5   3   2       19.19       28.15      2.57 o 
  -4   3   2      998.52     1015.03     49.97 o 
  -3   3   2      470.23      513.78     26.08 o 
  -2   3   2     1385.16     1375.71     35.53 o 
  -1   3   2      365.71      350.09      8.54 o 
   0   3   2     3505.82     3230.92    130.14 o 
   1   3   2      366.41      351.80     12.53 o 
   2   3   2     1386.76     1338.35     29.80 o 
   3   3   2      470.11      484.86     17.30 o 
   4   3   2      998.12     1066.80     52.91 o 
   5   3   2       19.08       29.59      1.39 o 
   6   3   2      110.23      100.92      6.31 o 
   7   3   2      583.50      550.45     30.20 o 
   8   3   2      184.40      172.11     10.96 o 
   9   3   2       41.98       39.81      5.64 o 
  10   3   2        2.93        5.45      2.25 o 
  11   3   2       12.77       13.87      3.01 o 
 -10   4   2       33.08       32.51      4.41 o 
  -9   4   2       58.36       59.91      3.57 o 
  -8   4   2      164.05      159.47      4.49 o 
  -7   4   2      858.91      797.51     17.96 o 
  -6   4   2       74.31       80.67      2.87 o 
  -5   4   2      212.57      205.54      8.38 o 
  -4   4   2      104.48       89.26      2.59 o 
  -3   4   2       77.53       73.82      2.53 o 
  -2   4   2      159.66      135.00      2.30 o 
  -1   4   2     2175.19     2104.89     42.08 o 
   0   4   2       59.82       56.85      2.02 o 
   1   4   2     2175.84     2152.44     68.67 o 
   2   4   2      159.68      144.23      7.78 o 
   3   4   2       77.97       68.84      1.70 o 
   4   4   2      104.69       93.14      2.36 o 
   5   4   2      213.00      209.98      7.91 o 
   6   4   2       74.29       81.63      4.68 o 
   7   4   2      859.25      778.26     36.42 o 
   8   4   2      164.62      154.30      7.24 o 
   9   4   2       58.23       55.45      4.15 o 
  10   4   2       33.14       35.57      3.85 o 
 -10   5   2       24.26       32.91      3.44 o 
  -9   5   2        2.05        1.69      1.57 o 
  -8   5   2      145.68      137.06      4.37 o 
  -7   5   2      525.61      482.67     10.00 o 
  -6   5   2      165.40      130.87      3.79 o 
  -5   5   2       18.61       15.54      1.52 o 
  -4   5   2      735.97      702.40     21.58 o 
  -3   5   2      122.57       90.37      3.80 o 
  -2   5   2      386.22      391.04      6.06 o 
  -1   5   2      545.68      479.20     11.22 o 
   0   5   2      181.77      175.49      3.85 o 
   1   5   2      545.93      495.13     12.96 o 
   2   5   2      386.09      409.59     18.14 o 
   3   5   2      122.99       88.88      4.68 o 
   4   5   2      736.13      701.28     15.82 o 
   5   5   2       18.45       17.46      1.64 o 
   6   5   2      165.47      135.18      8.38 o 
   7   5   2      526.03      489.12     30.74 o 
   8   5   2      145.92      137.31      4.60 o 
   9   5   2        2.09        1.07      1.27 o 
  10   5   2       24.41       29.27      2.89 o 
  -9   6   2       96.68       86.94      4.04 o 
  -8   6   2      136.14      133.78      5.35 o 
  -7   6   2       34.73       34.26      2.44 o 
  -6   6   2       62.48       66.13      3.02 o 
  -5   6   2       50.77       40.88      2.34 o 
  -4   6   2       97.09       75.12      3.53 o 
  -3   6   2      439.58      397.15     21.08 o 
  -2   6   2      184.49      178.00      3.50 o 
  -1   6   2      183.28      166.78      4.05 o 
   0   6   2      496.06      458.03      9.93 o 
   1   6   2      183.69      173.58      4.64 o 
   2   6   2      185.32      190.19      7.64 o 
   3   6   2      438.70      402.41     12.37 o 
   4   6   2       97.24       84.66      8.76 o 
   5   6   2       50.49       43.82      2.91 o 
   6   6   2       62.65       64.19      3.94 o 
   7   6   2       35.01       35.65      2.91 o 
   8   6   2      135.68      129.02      5.64 o 
   9   6   2       96.46       86.18      4.07 o 
  -9   7   2      112.80      115.66      4.69 o 
  -8   7   2       24.15       30.33      2.72 o 
  -7   7   2       41.79       42.05      2.87 o 
  -6   7   2      665.96      627.41     16.25 o 
  -5   7   2       18.56       12.21      2.11 o 
  -4   7   2      577.56      539.13     10.51 o 
  -3   7   2      701.47      655.33     28.22 o 
  -2   7   2      140.69      131.37      4.69 o 
  -1   7   2       89.37       88.52      2.33 o 
   0   7   2      249.55      223.91     12.59 o 
   1   7   2       89.06       85.04      4.33 o 
   2   7   2      141.41      131.42      5.47 o 
   3   7   2      700.95      669.27     20.77 o 
   4   7   2      577.47      562.87     26.01 o 
   5   7   2       18.44       14.50      2.25 o 
   6   7   2      664.83      618.74     25.01 o 
   7   7   2       41.72       42.29      3.46 o 
   8   7   2       24.27       33.63      2.81 o 
   9   7   2      113.01      115.05      4.77 o 
  -8   8   2      162.57      156.22      6.00 o 
  -7   8   2       12.04       16.75      2.84 o 
  -6   8   2      112.04      107.12      5.14 o 
  -5   8   2      239.04      226.79      8.43 o 
  -4   8   2       22.58       20.19      2.52 o 
  -3   8   2      595.97      544.35     16.48 o 
  -2   8   2      420.51      400.18     16.48 o 
  -1   8   2      330.62      330.51      5.90 o 
   0   8   2       41.34       36.41      2.52 o 
   1   8   2      330.73      320.74     10.09 o 
   2   8   2      419.45      413.04     11.14 o 
   3   8   2      595.21      563.56     16.80 o 
   4   8   2       22.62       22.12      2.56 o 
   5   8   2      238.73      224.76      9.86 o 
   6   8   2      112.24      110.58      9.73 o 
   7   8   2       11.97       13.36      2.61 o 
   8   8   2      163.15      158.21      9.55 o 
  -7   9   2       79.13       84.21      5.18 o 
  -6   9   2       76.90       83.75      4.91 o 
  -5   9   2       56.59       57.16      4.03 o 
  -4   9   2       54.84       50.60      3.62 o 
  -3   9   2       45.57       43.42      3.39 o 
  -2   9   2      359.37      343.83     17.06 o 
  -1   9   2      282.63      290.56      7.30 o 
   0   9   2      558.62      559.93     34.64 o 
   1   9   2      282.41      292.32      8.93 o 
   2   9   2      359.53      364.09     15.96 o 
   3   9   2       45.49       46.34      3.39 o 
   4   9   2       54.72       56.32      5.45 o 
   5   9   2       56.47       54.31      8.63 o 
   6   9   2       77.22       82.69      8.04 o 
   7   9   2       79.29       88.87      5.90 o 
  -6  10   2      112.76      118.41      5.96 o 
  -5  10   2       23.22       25.11      3.30 o 
  -4  10   2       17.93       22.32      2.98 o 
  -3  10   2      143.91      165.62     12.97 o 
  -2  10   2       64.34       73.23      4.17 o 
  -1  10   2       67.91       82.35      5.64 o 
   0  10   2      338.30      372.57     18.81 o 
   1  10   2       67.78       84.64      3.44 o 
   2  10   2       64.27       68.94      4.13 o 
   3  10   2      144.11      159.85     14.21 o 
   4  10   2       18.02       24.74      3.07 o 
   5  10   2       23.30       26.82      3.76 o 
   6  10   2      112.56      127.92      6.24 o 
  -5  11   2        7.17        6.10      3.63 o 
  -4  11   2       17.87       19.66      3.12 o 
  -3  11   2       10.68       10.55      2.47 o 
  -2  11   2      136.22      147.96      6.10 o 
  -1  11   2       22.85       26.73      4.28 o 
   0  11   2      144.05      163.72      6.05 o 
   1  11   2       22.85       27.36      3.02 o 
   2  11   2      136.31      166.68     10.44 o 
   3  11   2       10.63       14.96      2.79 o 
   4  11   2       17.77       18.35      3.02 o 
   5  11   2        7.17        6.62      3.63 o 
  -2  12   2        3.38        3.13      4.09 o 
  -1  12   2        5.02        5.58      3.11 o 
   1  12   2        5.06        6.88      3.37 o 
   2  12   2        3.35        6.40      2.42 o 
   1   0   3     3421.59     3582.17     14.52 o 
   2   0   3      631.07      585.58     42.04 o 
   3   0   3        1.20        4.31      0.80 o 
   4   0   3     2576.58     2744.51    171.43 o 
   5   0   3      530.76      613.73     30.17 o 
   6   0   3      243.63      225.08     12.76 o 
   7   0   3      182.78      207.42      5.69 o 
   8   0   3       91.61       92.48      4.45 o 
   9   0   3      290.19      310.39     12.78 o 
  10   0   3       75.87       83.15      6.81 o 
  11   0   3       24.46       29.52      3.67 o 
 -11   1   3       37.59       36.69      4.09 o 
 -10   1   3      130.41      140.25      6.10 o 
  -9   1   3       13.23       10.61      2.34 o 
  -8   1   3      959.35     1099.09     24.78 o 
  -7   1   3      377.19      382.67     24.09 o 
  -6   1   3      319.43      317.71     17.05 o 
  -5   1   3      736.98      809.80     50.16 o 
  -4   1   3      609.62      648.24     41.88 o 
  -3   1   3      812.24      904.41     53.34 o 
  -2   1   3     7886.18     8531.21   1127.19 o 
  -1   1   3    12049.91    11656.34   1084.95 o 
   0   1   3     1188.58     1316.25     17.36 o 
   1   1   3    12049.00    12418.12    958.38 o 
   2   1   3     7887.04     8216.68     89.46 o 
   3   1   3      813.33      774.54     48.57 o 
   4   1   3      609.56      631.79     36.72 o 
   5   1   3      735.58      827.50     74.72 o 
   6   1   3      319.55      308.34     15.64 o 
   7   1   3      376.37      353.05     22.92 o 
   8   1   3      959.51     1054.74     43.66 o 
   9   1   3       13.19       10.83      2.85 o 
  10   1   3      130.04      139.68      6.14 o 
  11   1   3       37.60       41.62      4.08 o 
 -11   2   3       30.40       34.02      3.85 o 
 -10   2   3       15.56       16.75      2.89 o 
  -9   2   3        8.17        7.82      2.25 o 
  -8   2   3       56.45       73.37      6.10 o 
  -7   2   3      401.12      416.22     25.34 o 
  -6   2   3      771.66      781.03     51.69 o 
  -5   2   3      407.95      456.22     19.99 o 
  -4   2   3      683.27      769.25     76.10 o 
  -3   2   3      964.69      979.30     78.16 o 
  -2   2   3      545.73      546.10     25.51 o 
  -1   2   3      728.88      734.83     24.01 o 
   0   2   3     1896.90     1880.21     73.42 o 
   1   2   3      729.28      769.04     13.74 o 
   2   2   3      544.22      559.19     28.25 o 
   3   2   3      964.42     1018.20     52.34 o 
   4   2   3      684.42      776.13     31.82 o 
   5   2   3      409.07      439.34     16.38 o 
   6   2   3      771.90      723.78     45.56 o 
   7   2   3      401.68      365.60     42.49 o 
   8   2   3       56.54       61.90      8.74 o 
   9   2   3        8.11       10.35      2.34 o 
  10   2   3       15.58       18.41      2.96 o 
  11   2   3       30.44       35.28      3.93 o 
 -11   3   3       61.50       77.15     12.52 o 
 -10   3   3       15.89       23.71      4.09 o 
  -9   3   3        3.11        2.79      1.43 o 
  -8   3   3      451.02      439.69     30.24 o 
  -7   3   3      439.41      483.02     35.93 o 
  -6   3   3      143.53      142.94     10.12 o 
  -5   3   3        9.63       12.68      1.34 o 
  -4   3   3       95.51      117.59      7.65 o 
  -3   3   3     1155.30     1250.51     63.02 o 
  -2   3   3     3045.04     2968.20    132.28 o 
  -1   3   3        1.01       16.44      9.62 o 
   0   3   3      411.75      375.25     21.21 o 
   1   3   3        1.00        2.63      0.42 o 
   2   3   3     3044.56     3061.03    116.94 o 
   3   3   3     1157.46     1233.55     44.82 o 
   4   3   3       95.55      126.35      6.61 o 
   5   3   3        9.59       13.57      1.44 o 
   6   3   3      143.86      134.60      6.41 o 
   7   3   3      439.90      430.11     27.34 o 
   8   3   3      450.41      401.88     20.69 o 
   9   3   3        3.09        3.30      1.87 o 
  10   3   3       15.80       19.47      3.10 o 
  11   3   3       61.17       73.32      5.18 o 
 -10   4   3      146.05      164.84     14.08 o 
  -9   4   3       73.00       76.94      5.87 o 
  -8   4   3       99.08       99.48      9.29 o 
  -7   4   3      311.96      294.73      8.06 o 
  -6   4   3       63.22       60.28      4.15 o 
  -5   4   3      366.38      354.47     13.18 o 
  -4   4   3      108.58      132.97      4.09 o 
  -3   4   3       89.85      110.58      6.88 o 
  -2   4   3      328.37      339.56     13.10 o 
  -1   4   3     1242.81     1233.69     44.35 o 
   0   4   3      346.56      334.86     11.46 o 
   1   4   3     1243.42     1260.06     47.87 o 
   2   4   3      327.55      337.32     18.10 o 
   3   4   3       90.06      101.99      3.95 o 
   4   4   3      108.31      132.65      5.43 o 
   5   4   3      365.72      351.98     16.61 o 
   6   4   3       63.47       60.04      3.46 o 
   7   4   3      311.67      303.80     10.48 o 
   8   4   3       98.87       83.23      3.44 o 
   9   4   3       73.07       74.71      6.94 o 
  10   4   3      146.21      163.41     17.52 o 
 -10   5   3       11.40       12.22      2.32 o 
  -9   5   3       16.06       18.34      2.30 o 
  -8   5   3      108.00      102.75      3.87 o 
  -7   5   3      225.00      206.31      5.42 o 
  -6   5   3      365.14      328.93      7.89 o 
  -5   5   3      585.21      511.08     12.57 o 
  -4   5   3       13.51       12.17      1.29 o 
  -3   5   3       12.75       13.79      1.17 o 
  -2   5   3      147.49      136.68      3.20 o 
  -1   5   3      174.91      187.54      5.97 o 
   0   5   3      247.06      228.84     11.61 o 
   1   5   3      174.71      189.87      6.89 o 
   2   5   3      148.07      142.70      6.85 o 
   3   5   3       12.62       11.79      1.09 o 
   4   5   3       13.62       12.53      1.06 o 
   5   5   3      584.58      529.73     27.45 o 
   6   5   3      364.85      336.06     16.15 o 
   7   5   3      225.04      198.96     15.12 o 
   8   5   3      107.67      103.80      4.59 o 
   9   5   3       15.96       17.66      2.24 o 
  10   5   3       11.61       12.66      2.34 o 
  -9   6   3      160.24      152.21      5.09 o 
  -8   6   3       94.04       88.66      3.87 o 
  -7   6   3      146.05      132.18      6.72 o 
  -6   6   3      163.13      147.02      5.39 o 
  -5   6   3      540.29      470.56      9.26 o 
  -4   6   3      586.27      513.87     14.27 o 
  -3   6   3       11.64        8.28      1.55 o 
  -2   6   3      681.56      655.86     27.10 o 
  -1   6   3      150.05      141.83      4.46 o 
   0   6   3       28.22       23.23      1.47 o 
   1   6   3      150.25      148.59      3.98 o 
   2   6   3      682.37      671.69     31.19 o 
   3   6   3       11.52        9.81      1.18 o 
   4   6   3      586.30      527.72     37.11 o 
   5   6   3      540.31      485.65     23.24 o 
   6   6   3      163.01      150.40      4.78 o 
   7   6   3      146.30      129.98      8.77 o 
   8   6   3       94.19       89.26      5.41 o 
   9   6   3      160.39      150.21      6.81 o 
  -9   7   3        2.47        0.59      1.46 o 
  -8   7   3        8.74        8.92      1.92 o 
  -7   7   3      390.61      346.10      7.06 o 
  -6   7   3      114.09      110.79      3.98 o 
  -5   7   3      317.51      273.70      7.15 o 
  -4   7   3      252.21      216.92     11.35 o 
  -3   7   3       33.01       32.45      2.61 o 
  -2   7   3      680.71      662.26     30.89 o 
  -1   7   3      183.91      171.82      5.86 o 
   0   7   3      731.47      670.39     18.65 o 
   1   7   3      183.98      169.78      4.29 o 
   2   7   3      681.27      625.68     27.26 o 
   3   7   3       33.09       32.83      1.99 o 
   4   7   3      252.96      227.71     10.12 o 
   5   7   3      317.41      281.57     24.91 o 
   6   7   3      114.23      116.97     12.39 o 
   7   7   3      389.87      348.83     22.34 o 
   8   7   3        8.60        6.14      1.74 o 
   9   7   3        2.41        1.88      1.60 o 
  -8   8   3       21.98       22.77      3.01 o 
  -7   8   3       63.30       60.43      8.30 o 
  -6   8   3       19.40       15.23      2.56 o 
  -5   8   3       96.00       83.78      5.25 o 
  -4   8   3      188.74      180.86      6.16 o 
  -3   8   3       73.15       67.33      3.71 o 
  -2   8   3      130.24      116.85      7.78 o 
  -1   8   3      143.05      138.97      5.17 o 
   0   8   3      313.16      303.14     15.63 o 
   1   8   3      142.59      135.97      4.83 o 
   2   8   3      129.86      121.47      5.68 o 
   3   8   3       73.40       69.08      5.71 o 
   4   8   3      188.68      184.43      9.86 o 
   5   8   3       95.98       83.84      6.42 o 
   6   8   3       19.36       15.48      3.18 o 
   7   8   3       63.37       61.04      7.85 o 
   8   8   3       22.00       21.63      2.60 o 
  -7   9   3        4.04        3.92      2.53 o 
  -6   9   3       51.81       57.16      5.71 o 
  -5   9   3      128.30      121.35      5.50 o 
  -4   9   3       77.66       74.64      4.35 o 
  -3   9   3       10.53        8.56      1.97 o 
  -2   9   3      183.58      177.81     15.96 o 
  -1   9   3       78.49       77.56      6.29 o 
   0   9   3      152.39      143.61      7.27 o 
   1   9   3       78.72       74.98      6.85 o 
   2   9   3      183.67      175.41      7.18 o 
   3   9   3       10.60       12.22      2.24 o 
   4   9   3       77.66       73.65      4.22 o 
   5   9   3      128.89      124.78      8.63 o 
   6   9   3       51.66       52.49      4.08 o 
   7   9   3        4.03        1.30      1.93 o 
  -6  10   3        4.36        3.63      2.98 o 
  -5  10   3      113.08      117.38      5.69 o 
  -4  10   3      109.23       98.70      5.77 o 
  -3  10   3       48.52       50.73      3.80 o 
  -2  10   3       20.61       21.92      3.63 o 
  -1  10   3      109.52      113.88      6.81 o 
   0  10   3      164.64      175.49      5.92 o 
   1  10   3      109.34      115.60      3.96 o 
   2  10   3       20.75       26.37      2.94 o 
   3  10   3       48.64       52.10      3.81 o 
   4  10   3      109.06      100.34      5.18 o 
   5  10   3      113.09      128.05      8.63 o 
   6  10   3        4.34        2.34      2.85 o 
  -5  11   3       58.53       61.37      6.88 o 
  -4  11   3       19.77       24.05      3.30 o 
  -3  11   3      232.88      267.73     14.21 o 
  -2  11   3        1.52        0.12      1.70 o 
  -1  11   3       99.53      117.68      7.78 o 
   0  11   3      145.20      156.48      8.56 o 
   1  11   3       99.84      125.56      5.41 o 
   2  11   3        1.52       -0.10      1.59 o 
   3  11   3      232.80      270.12     25.30 o 
   4  11   3       19.71       23.81      3.39 o 
   5  11   3       58.65       66.56      6.75 o 
  -2  12   3      125.79      170.75      9.99 o 
  -1  12   3       74.93       87.06      7.14 o 
   0  12   3        8.62        9.08      3.50 o 
   1  12   3       74.95      103.28      7.53 o 
   2  12   3      125.60      168.67      8.17 o 
   1   0   4     2997.15     3075.93     16.48 o 
   2   0   4      574.89      567.99     19.00 o 
   3   0   4      359.93      446.67     44.60 o 
   4   0   4      194.85      203.98     16.39 o 
   5   0   4        1.66        3.05      0.64 o 
   6   0   4      112.16      124.88      5.38 o 
   7   0   4      244.69      260.86      9.59 o 
   8   0   4      655.73      691.02     22.71 o 
   9   0   4      224.56      269.00      7.61 o 
  10   0   4        3.83        4.65      2.06 o 
  11   0   4       40.89       36.98      3.95 o 
 -11   1   4       39.91       35.48      3.95 o 
 -10   1   4       18.70       24.74      3.25 o 
  -9   1   4      305.66      321.42      8.26 o 
  -8   1   4       24.76       22.54      3.44 o 
  -7   1   4      111.69      138.41      9.15 o 
  -6   1   4      201.89      216.50     12.66 o 
  -5   1   4      808.95      827.43     53.65 o 
  -4   1   4      442.26      508.08     32.21 o 
  -3   1   4     1330.07     1709.75    116.17 o 
  -2   1   4     2633.78     3002.26    318.99 o 
  -1   1   4     8161.77     8146.44    133.85 o 
   0   1   4    10576.35    10223.72     98.33 o 
   1   1   4     8162.14     8835.95    596.13 o 
   2   1   4     2634.20     2856.27     69.02 o 
   3   1   4     1329.34     1440.33     60.92 o 
   4   1   4      443.41      460.98     26.07 o 
   5   1   4      810.65      825.87     66.39 o 
   6   1   4      201.88      211.23     11.61 o 
   7   1   4      111.52      124.18      8.26 o 
   8   1   4       24.61       21.41      4.28 o 
   9   1   4      305.63      314.21     17.84 o 
  10   1   4       18.59       20.75      3.12 o 
  11   1   4       39.71       31.52      3.75 o 
 -11   2   4       34.06       35.51      3.93 o 
 -10   2   4       30.87       30.88      3.42 o 
  -9   2   4      127.26      146.69     10.57 o 
  -8   2   4      480.83      510.98     34.95 o 
  -7   2   4      209.48      244.75     12.52 o 
  -6   2   4      424.29      432.59     30.81 o 
  -5   2   4      314.72      363.29     18.56 o 
  -4   2   4       27.70       32.49      1.83 o 
  -3   2   4     1711.34     1779.80    124.03 o 
  -2   2   4     2580.24     2497.97    118.94 o 
  -1   2   4     1371.27     1442.35     71.09 o 
   0   2   4     5204.58     5112.47    124.89 o 
   1   2   4     1368.21     1470.49     10.44 o 
   2   2   4     2579.58     2588.13     54.33 o 
   3   2   4     1712.34     1865.10     58.87 o 
   4   2   4       27.82       34.77      1.36 o 
   5   2   4      315.74      350.42     13.44 o 
   6   2   4      424.56      405.37     38.16 o 
   7   2   4      209.34      197.50     25.69 o 
   8   2   4      481.48      467.16     38.18 o 
   9   2   4      127.15      140.87     12.26 o 
  10   2   4       30.58       30.10      3.47 o 
  11   2   4       33.91       37.85      4.08 o 
 -10   3   4       37.59       42.80      3.94 o 
  -9   3   4       67.99       75.33      4.39 o 
  -8   3   4       72.40       74.23      6.91 o 
  -7   3   4      272.11      289.35     15.26 o 
  -6   3   4      378.03      384.37     31.33 o 
  -5   3   4      195.28      193.58     11.59 o 
  -4   3   4      226.95      231.51     13.75 o 
  -3   3   4        0.69        2.81      0.39 o 
  -2   3   4      137.14      148.58      6.47 o 
  -1   3   4     1342.05     1296.16     71.98 o 
   0   3   4      486.90      407.61     10.62 o 
   1   3   4     1342.24     1350.89     36.93 o 
   2   3   4      138.08      148.71      5.66 o 
   3   3   4        0.69        2.93      0.42 o 
   4   3   4      228.11      240.87     14.23 o 
   5   3   4      195.63      198.10      9.51 o 
   6   3   4      378.05      370.29     27.77 o 
   7   3   4      271.63      258.04     17.93 o 
   8   3   4       72.51       64.37      3.54 o 
   9   3   4       68.07       75.15      6.62 o 
  10   3   4       37.57       42.51      5.71 o 
 -10   4   4      112.38      116.26     12.07 o 
  -9   4   4       70.57       69.24      7.97 o 
  -8   4   4       90.47       99.50     10.79 o 
  -7   4   4      234.95      213.31      7.83 o 
  -6   4   4      552.94      532.25     18.04 o 
  -5   4   4       71.42       59.65      2.34 o 
  -4   4   4      402.21      395.63     14.37 o 
  -3   4   4      308.82      308.97     19.23 o 
  -2   4   4      619.46      649.31     46.13 o 
  -1   4   4       39.96       30.87      2.08 o 
   0   4   4     1944.37     2173.92     94.44 o 
   1   4   4       40.03       31.84      2.00 o 
   2   4   4      619.51      654.81     39.63 o 
   3   4   4      309.27      292.23      4.64 o 
   4   4   4      402.10      405.89     16.76 o 
   5   4   4       71.53       63.51      4.02 o 
   6   4   4      552.70      527.07     23.10 o 
   7   4   4      235.59      207.47     13.64 o 
   8   4   4       90.07       82.17      4.66 o 
   9   4   4       70.47       61.19      5.64 o 
  10   4   4      112.45      104.19     13.30 o 
 -10   5   4        4.62        5.30      1.91 o 
  -9   5   4       68.69       66.42      5.84 o 
  -8   5   4       88.76       84.06      3.56 o 
  -7   5   4       33.71       25.79      2.14 o 
  -6   5   4      207.65      196.06      6.55 o 
  -5   5   4      157.51      141.13      3.73 o 
  -4   5   4      167.27      145.54      5.71 o 
  -3   5   4      439.35      421.49     27.88 o 
  -2   5   4      282.40      312.79     12.75 o 
  -1   5   4      138.91      140.17      4.18 o 
   0   5   4      654.41      663.48     26.66 o 
   1   5   4      138.69      138.57      4.42 o 
   2   5   4      282.74      323.44     18.99 o 
   3   5   4      438.92      384.99     16.97 o 
   4   5   4      166.76      147.39      4.53 o 
   5   5   4      157.34      135.35      8.87 o 
   6   5   4      207.51      203.64     10.35 o 
   7   5   4       33.92       29.52      2.29 o 
   8   5   4       89.01       84.81      3.62 o 
   9   5   4       68.59       63.14      4.73 o 
  10   5   4        4.60        4.66      2.06 o 
  -9   6   4       47.23       47.60      3.97 o 
  -8   6   4      106.56       98.63      4.01 o 
  -7   6   4      123.85      110.17      4.10 o 
  -6   6   4      107.03      100.55      5.41 o 
  -5   6   4      291.21      273.92      8.40 o 
  -4   6   4      205.67      186.91     10.57 o 
  -3   6   4       20.35       17.54      1.93 o 
  -2   6   4      790.13      776.36     25.16 o 
  -1   6   4       28.23       30.01      1.43 o 
   0   6   4      169.24      157.17      8.27 o 
   1   6   4       28.15       30.23      1.40 o 
   2   6   4      789.62      798.39     44.20 o 
   3   6   4       20.27       17.38      1.45 o 
   4   6   4      206.00      201.81     15.57 o 
   5   6   4      291.91      266.65     10.13 o 
   6   6   4      106.94      102.67      5.28 o 
   7   6   4      123.47      115.08      4.12 o 
   8   6   4      106.44      100.06      6.70 o 
   9   6   4       47.32       47.22      3.22 o 
  -9   7   4       49.04       55.07      3.56 o 
  -8   7   4        8.25        6.33      1.72 o 
  -7   7   4       37.82       30.32      2.53 o 
  -6   7   4       37.26       31.91      2.44 o 
  -5   7   4      582.48      553.60     10.14 o 
  -4   7   4       79.27       79.35      3.98 o 
  -3   7   4      159.37      142.45     10.38 o 
  -2   7   4       52.33       55.77      3.36 o 
  -1   7   4       88.88       85.07      4.89 o 
   0   7   4      105.59      100.95      6.51 o 
   1   7   4       88.61       85.75      2.75 o 
   2   7   4       52.64       53.14      2.34 o 
   3   7   4      159.07      142.56      6.26 o 
   4   7   4       79.26       86.15      7.27 o 
   5   7   4      582.51      566.68     40.94 o 
   6   7   4       36.90       28.87      2.39 o 
   7   7   4       37.80       30.25      3.21 o 
   8   7   4        8.23        6.54      1.74 o 
   9   7   4       49.11       51.16      3.46 o 
  -8   8   4       27.35       24.69      2.67 o 
  -7   8   4      167.97      162.53      6.51 o 
  -6   8   4      177.89      151.40      8.95 o 
  -5   8   4      155.95      145.68      5.69 o 
  -4   8   4       17.22       15.59      2.38 o 
  -3   8   4      340.41      339.71     12.46 o 
  -2   8   4       34.76       29.59      2.79 o 
  -1   8   4      356.25      354.41     16.09 o 
   0   8   4      175.42      182.11     10.87 o 
   1   8   4      356.30      352.55     21.54 o 
   2   8   4       34.94       35.32      2.24 o 
   3   8   4      339.63      347.37     17.06 o 
   4   8   4       17.10       16.21      2.39 o 
   5   8   4      156.33      145.09      8.89 o 
   6   8   4      177.37      156.90     16.74 o 
   7   8   4      168.46      167.38     15.25 o 
   8   8   4       27.32       28.35      2.83 o 
  -7   9   4       71.14       81.32      5.04 o 
  -6   9   4      101.01      109.28     10.64 o 
  -5   9   4       10.25        9.92      2.33 o 
  -4   9   4      132.97      118.09      8.56 o 
  -3   9   4       94.77       99.47     10.96 o 
  -2   9   4      154.89      163.50      5.69 o 
  -1   9   4      249.22      253.26     19.45 o 
   0   9   4      182.33      169.90      7.14 o 
   1   9   4      249.15      236.10     12.44 o 
   2   9   4      154.51      166.13      6.62 o 
   3   9   4       94.76      100.98      4.72 o 
   4   9   4      132.56      121.42     11.42 o 
   5   9   4       10.24        9.89      2.33 o 
   6   9   4      101.34      106.96     13.56 o 
   7   9   4       71.15       74.30      6.62 o 
  -6  10   4        4.54        1.69      2.98 o 
  -5  10   4       17.98       16.14      2.93 o 
  -4  10   4       24.02       22.85      3.31 o 
  -3  10   4      156.85      155.30      6.10 o 
  -2  10   4       78.92       84.57      4.54 o 
  -1  10   4      121.44      124.62      5.25 o 
   0  10   4       78.37       77.19      4.17 o 
   1  10   4      121.42      123.29      6.06 o 
   2  10   4       78.73       98.16     14.21 o 
   3  10   4      156.32      169.86     14.21 o 
   4  10   4       23.83       19.30      2.88 o 
   5  10   4       18.04       18.38      4.48 o 
   6  10   4        4.52        4.67      3.37 o 
  -4  11   4       51.27       62.70      7.20 o 
  -3  11   4       18.94       21.38      3.18 o 
  -2  11   4       12.03       15.35      2.75 o 
  -1  11   4       25.69       30.36      4.67 o 
   0  11   4        0.42        1.56      2.34 o 
   1  11   4       25.78       32.33      3.63 o 
   2  11   4       12.08       17.16      2.80 o 
   3  11   4       18.74       19.34      3.06 o 
   4  11   4       51.25       60.62      4.48 o 
  -1  12   4       38.42       50.47      5.97 o 
   0  12   4      143.88      180.35      9.73 o 
   1  12   4       38.28       65.52      6.49 o 
   2  12   4       44.91       58.66      4.45 o 
   1   0   5     2051.98     2110.41     77.91 o 
   2   0   5       22.58       42.45      1.34 o 
   3   0   5      262.62      307.40     13.11 o 
   4   0   5      207.60      207.54     15.39 o 
   5   0   5       22.21       40.96      4.39 o 
   6   0   5      189.02      207.87     13.05 o 
   7   0   5      100.49      125.80      2.91 o 
   8   0   5       95.11      106.50      4.68 o 
   9   0   5      105.06      117.89      5.32 o 
  10   0   5        5.93        6.50      2.25 o 
  11   0   5      223.38      249.53     15.63 o 
 -11   1   5       24.74       21.99      3.35 o 
 -10   1   5       58.94       62.01      4.26 o 
  -9   1   5      420.23      467.06     14.47 o 
  -8   1   5       46.68       46.95      3.48 o 
  -7   1   5      245.57      271.08     13.94 o 
  -6   1   5       30.78       29.00      2.26 o 
  -5   1   5      137.15      136.12      7.74 o 
  -4   1   5      699.08      828.31     67.36 o 
  -3   1   5       78.61      100.78     13.43 o 
  -2   1   5     2019.06     2316.97    123.37 o 
  -1   1   5     3721.84     4005.69     67.01 o 
   0   1   5      133.92      140.09      3.29 o 
   1   1   5     3719.23     3923.81    215.87 o 
   2   1   5     2019.87     2234.44    103.04 o 
   3   1   5       78.54       92.39      3.42 o 
   4   1   5      699.50      741.99     42.78 o 
   5   1   5      136.67      140.13      5.99 o 
   6   1   5       30.72       27.18      1.63 o 
   7   1   5      245.22      256.33     28.06 o 
   8   1   5       46.57       47.11      3.43 o 
   9   1   5      420.32      433.47     23.48 o 
  10   1   5       59.02       60.89      4.35 o 
  11   1   5       24.78       26.67      3.62 o 
 -11   2   5       26.32       27.41      3.62 o 
 -10   2   5       33.76       40.56      3.75 o 
  -9   2   5       76.99       84.69      8.04 o 
  -8   2   5      154.52      166.04     12.70 o 
  -7   2   5      619.80      706.20     40.04 o 
  -6   2   5      370.43      392.65     17.51 o 
  -5   2   5      336.91      366.21     19.65 o 
  -4   2   5     1515.98     1731.92    101.80 o 
  -3   2   5     1923.01     2016.17    146.58 o 
  -2   2   5       65.04       68.71      3.00 o 
  -1   2   5     1225.26     1252.09     49.79 o 
   0   2   5      103.16      105.29      3.07 o 
   1   2   5     1225.54     1302.33     16.28 o 
   2   2   5       65.15       68.37      3.03 o 
   3   2   5     1923.24     2157.00     65.13 o 
   4   2   5     1516.52     1566.54     55.98 o 
   5   2   5      336.45      349.60     11.34 o 
   6   2   5      370.02      366.35     26.37 o 
   7   2   5      619.07      621.59     47.07 o 
   8   2   5      154.76      148.07     14.55 o 
   9   2   5       76.85       85.14      9.47 o 
  10   2   5       33.51       37.41      3.75 o 
  11   2   5       26.10       28.30      3.76 o 
 -10   3   5       26.26       33.42      3.64 o 
  -9   3   5       28.66       25.55      2.38 o 
  -8   3   5      123.11      126.69     10.29 o 
  -7   3   5      132.71      134.56     11.01 o 
  -6   3   5      705.08      756.31     55.97 o 
  -5   3   5      159.62      155.39      9.47 o 
  -4   3   5       96.47      100.34      6.63 o 
  -3   3   5       82.90       90.63      4.76 o 
  -2   3   5      620.91      666.38     30.41 o 
  -1   3   5      890.12      980.10     48.41 o 
   0   3   5     4769.11     5035.73    178.37 o 
   1   3   5      888.49      982.51     36.33 o 
   2   3   5      621.88      704.20     14.40 o 
   3   3   5       82.55       82.51      4.72 o 
   4   3   5       96.21      106.44      8.20 o 
   5   3   5      159.80      160.77      9.46 o 
   6   3   5      704.89      633.56     37.98 o 
   7   3   5      132.63      119.96     10.35 o 
   8   3   5      123.24      112.16      6.22 o 
   9   3   5       28.59       29.08      3.25 o 
  10   3   5       26.32       30.88      3.56 o 
 -10   4   5       25.76       26.03      3.42 o 
  -9   4   5      259.19      275.34     17.34 o 
  -8   4   5       28.87       29.28      2.40 o 
  -7   4   5       26.96       23.96      1.98 o 
  -6   4   5      307.23      289.99     14.34 o 
  -5   4   5       50.37       50.95      2.41 o 
  -4   4   5      325.29      296.98     10.49 o 
  -3   4   5      639.90      665.88     36.95 o 
  -2   4   5     1260.00     1355.20     82.87 o 
  -1   4   5     2975.22     3127.56    157.84 o 
   0   4   5     2655.83     2705.14    108.44 o 
   1   4   5     2977.86     3193.43    110.45 o 
   2   4   5     1262.04     1415.89     91.47 o 
   3   4   5      639.93      577.79     24.87 o 
   4   4   5      325.60      322.41     15.94 o 
   5   4   5       50.26       55.42      4.76 o 
   6   4   5      306.55      292.89     24.27 o 
   7   4   5       26.88       20.41      1.96 o 
   8   4   5       29.09       25.65      2.35 o 
   9   4   5      259.32      248.60     16.09 o 
  10   4   5       25.79       26.88      3.60 o 
 -10   5   5        3.50        4.09      1.82 o 
  -9   5   5       28.04       31.60      2.71 o 
  -8   5   5      144.84      139.69      9.67 o 
  -7   5   5      157.15      147.73      5.10 o 
  -6   5   5      182.60      168.40      7.59 o 
  -5   5   5      574.02      575.89     23.10 o 
  -4   5   5       48.70       49.67      2.21 o 
  -3   5   5      209.39      233.48     17.39 o 
  -2   5   5      449.13      494.32     29.63 o 
  -1   5   5       52.45       49.13      3.25 o 
   0   5   5     1132.39     1182.11     59.95 o 
   1   5   5       52.68       47.58      2.36 o 
   2   5   5      449.29      486.74     22.62 o 
   3   5   5      209.92      213.37     11.18 o 
   4   5   5       48.46       51.26      1.89 o 
   5   5   5      574.61      578.78     28.83 o 
   6   5   5      182.22      164.12      4.44 o 
   7   5   5      156.85      145.91      9.53 o 
   8   5   5      144.95      130.53      9.14 o 
   9   5   5       27.92       26.29      2.52 o 
  10   5   5        3.52        2.41      2.01 o 
  -9   6   5       41.52       41.93      3.19 o 
  -8   6   5      150.35      147.17      6.29 o 
  -7   6   5      350.25      336.16      6.64 o 
  -6   6   5        1.36        1.41      1.06 o 
  -5   6   5      350.08      307.28     12.87 o 
  -4   6   5       98.05       93.94      4.02 o 
  -3   6   5       19.41       15.12      2.59 o 
  -2   6   5      154.75      139.41      7.19 o 
  -1   6   5      351.39      382.16     24.55 o 
   0   6   5       40.00       32.78      1.95 o 
   1   6   5      351.53      363.74     20.41 o 
   2   6   5      154.98      143.67      7.04 o 
   3   6   5       19.29       12.19      1.32 o 
   4   6   5       97.57       93.47      5.34 o 
   5   6   5      350.15      304.20     16.59 o 
   6   6   5        1.38        0.91      1.07 o 
   7   6   5      350.52      322.21     20.72 o 
   8   6   5      150.64      140.83      6.35 o 
   9   6   5       41.73       47.86      4.93 o 
  -9   7   5       38.11       36.53      3.08 o 
  -8   7   5       16.58       18.39      2.32 o 
  -7   7   5        0.43        0.00      1.26 o 
  -6   7   5      161.55      158.18      4.64 o 
  -5   7   5      320.31      290.78      7.85 o 
  -4   7   5      206.25      177.28      9.99 o 
  -3   7   5       92.79       94.83      5.13 o 
  -2   7   5      174.58      192.66      9.23 o 
  -1   7   5      176.58      174.96      6.13 o 
   0   7   5      176.07      163.47      8.19 o 
   1   7   5      176.53      172.63     10.82 o 
   2   7   5      174.36      176.11      9.92 o 
   3   7   5       92.98       98.43      6.93 o 
   4   7   5      205.62      187.88     16.35 o 
   5   7   5      320.89      314.39     26.08 o 
   6   7   5      161.39      161.75     11.29 o 
   7   7   5        0.44        0.66      1.20 o 
   8   7   5       16.48       19.91      2.42 o 
   9   7   5       38.06       35.99      3.17 o 
  -8   8   5        1.54        0.99      1.76 o 
  -7   8   5       14.79       15.93      2.80 o 
  -6   8   5      165.36      154.67      6.14 o 
  -5   8   5       57.77       52.22      3.67 o 
  -4   8   5       23.41       26.03      4.35 o 
  -3   8   5      150.01      137.28      5.18 o 
  -2   8   5       46.68       44.11      3.50 o 
  -1   8   5      368.72      375.92     23.90 o 
   0   8   5     1332.88     1298.98     82.40 o 
   1   8   5      368.33      355.40     16.73 o 
   2   8   5       46.40       44.07      3.32 o 
   3   8   5      149.75      147.75      5.27 o 
   4   8   5       23.48       26.04      4.87 o 
   5   8   5       58.02       55.40      6.23 o 
   6   8   5      165.41      153.08     15.83 o 
   7   8   5       14.76       15.23      2.85 o 
   8   8   5        1.52        1.79      2.06 o 
  -7   9   5      104.44      107.88      5.78 o 
  -6   9   5      233.11      244.86      8.02 o 
  -5   9   5      105.85      105.27      8.30 o 
  -4   9   5        7.64        6.56      2.01 o 
  -3   9   5       38.88       37.60      3.26 o 
  -2   9   5      299.60      299.12     22.06 o 
  -1   9   5       77.40       77.40      6.55 o 
   0   9   5      221.10      216.15     14.19 o 
   1   9   5       77.38       76.07      3.19 o 
   2   9   5      299.32      296.39     12.27 o 
   3   9   5       38.79       39.36      5.58 o 
   4   9   5        7.61        5.77      1.93 o 
   5   9   5      105.77      105.05      6.16 o 
   6   9   5      232.87      247.08     27.44 o 
   7   9   5      104.21      104.45      8.89 o 
  -6  10   5       58.06       60.85      6.62 o 
  -5  10   5       33.21       31.65      4.15 o 
  -4  10   5       10.87       12.38      2.60 o 
  -3  10   5       18.04       15.02      2.64 o 
  -2  10   5       56.09       51.92      4.02 o 
  -1  10   5       24.78       26.41      2.89 o 
   0  10   5       95.96      108.19      7.53 o 
   1  10   5       24.84       26.06      2.28 o 
   2  10   5       56.30       53.36      6.16 o 
   3  10   5       18.02       13.76      2.56 o 
   4  10   5       10.85       12.43      2.52 o 
   5  10   5       33.09       31.15      3.58 o 
   6  10   5       58.18       57.74      6.62 o 
  -4  11   5       20.81       26.99      5.06 o 
  -3  11   5       39.07       41.27      3.90 o 
  -2  11   5      111.12      129.87     13.75 o 
  -1  11   5       39.60       44.24      5.32 o 
   0  11   5       26.38       19.72      3.89 o 
   1  11   5       39.67       52.17      3.13 o 
   2  11   5      111.36      136.22      5.96 o 
   3  11   5       39.09       45.78      3.99 o 
   4  11   5       20.80       25.83      3.48 o 
  -1  12   5      117.64      141.56      9.08 o 
   0  12   5       50.81       65.26      6.49 o 
   0   0   6     9157.66     9824.46    626.18 o 
   1   0   6      552.63      579.73     15.45 o 
   2   0   6      796.25      840.66      8.56 o 
   3   0   6      855.90      872.34     25.98 o 
   4   0   6     1420.35     1551.16     92.34 o 
   5   0   6      688.91      649.73     48.13 o 
   6   0   6      120.13      107.58      8.00 o 
   7   0   6        9.45        6.29      1.09 o 
   8   0   6       40.50       42.74      3.30 o 
   9   0   6       48.94       52.84      3.90 o 
  10   0   6        6.93       12.92      3.31 o 
  11   0   6       28.75       34.18      3.96 o 
 -11   1   6        3.40        2.68      2.27 o 
 -10   1   6       14.22       10.92      2.61 o 
  -9   1   6       28.59       28.93      3.07 o 
  -8   1   6       75.21       82.49      4.22 o 
  -7   1   6      743.21      821.98     45.01 o 
  -6   1   6      245.23      250.97     13.32 o 
  -5   1   6      100.14      103.44      7.75 o 
  -4   1   6     1230.04     1409.37    119.41 o 
  -3   1   6      302.19      329.97     19.12 o 
  -2   1   6      246.52      271.33     16.30 o 
  -1   1   6     2522.33     2697.22     14.93 o 
   0   1   6       43.22       38.03      2.14 o 
   1   1   6     2524.41     2695.62     79.78 o 
   2   1   6      246.50      258.20      8.72 o 
   3   1   6      303.54      296.26      2.96 o 
   4   1   6     1230.19     1294.57     58.43 o 
   5   1   6       99.99      102.44      4.62 o 
   6   1   6      244.80      241.40     13.86 o 
   7   1   6      742.81      730.72     73.00 o 
   8   1   6       75.21       76.73      5.84 o 
   9   1   6       28.48       24.86      3.31 o 
  10   1   6       14.36       15.73      2.88 o 
  11   1   6        3.45        4.33      2.38 o 
 -10   2   6      103.91      128.08     11.16 o 
  -9   2   6      160.18      164.76     12.72 o 
  -8   2   6       69.96       67.77      6.26 o 
  -7   2   6      357.23      376.96     21.52 o 
  -6   2   6      371.72      367.53     18.57 o 
  -5   2   6      139.94      141.60      6.50 o 
  -4   2   6      827.68      863.72     50.65 o 
  -3   2   6      474.01      517.46     33.13 o 
  -2   2   6     3158.79     3482.84    118.94 o 
  -1   2   6      784.36      861.74     42.10 o 
   0   2   6     2391.21     2606.62     42.90 o 
   1   2   6      784.48      873.66     15.25 o 
   2   2   6     3161.51     3385.36     88.87 o 
   3   2   6      474.86      559.36     18.83 o 
   4   2   6      828.62      774.19     31.13 o 
   5   2   6      139.60      126.42      4.08 o 
   6   2   6      371.31      338.32     28.55 o 
   7   2   6      356.91      332.37     16.98 o 
   8   2   6       69.64       62.39      5.05 o 
   9   2   6      159.86      158.94     15.25 o 
  10   2   6      103.95      113.12     14.79 o 
 -10   3   6       60.15       64.34     10.57 o 
  -9   3   6      100.31      108.83      9.38 o 
  -8   3   6       22.69       27.78      2.31 o 
  -7   3   6      102.15      106.28      8.47 o 
  -6   3   6      271.88      313.30     22.71 o 
  -5   3   6      271.47      243.33     13.08 o 
  -4   3   6       76.99       90.64      6.01 o 
  -3   3   6      443.22      476.38     23.05 o 
  -2   3   6      247.02      280.43     13.54 o 
  -1   3   6     1041.36     1112.82     53.30 o 
   0   3   6     1038.45     1199.86     45.82 o 
   1   3   6     1041.67     1149.88     59.29 o 
   2   3   6      247.17      289.54     12.09 o 
   3   3   6      442.72      477.24     15.33 o 
   4   3   6       77.40       93.57      5.00 o 
   5   3   6      271.89      256.57     16.72 o 
   6   3   6      271.94      262.58     18.20 o 
   7   3   6      102.10       94.07      5.50 o 
   8   3   6       22.89       23.11      2.24 o 
   9   3   6      100.68      109.38      6.42 o 
  10   3   6       59.85       58.95      4.48 o 
 -10   4   6       58.89       58.45      4.43 o 
  -9   4   6      145.38      153.68      7.63 o 
  -8   4   6       63.88       65.14      3.22 o 
  -7   4   6       23.73       25.62      2.72 o 
  -6   4   6      331.89      282.58     13.12 o 
  -5   4   6      153.47      155.62      9.28 o 
  -4   4   6       14.68       19.44      2.14 o 
  -3   4   6      207.55      205.73     11.11 o 
  -2   4   6      515.53      536.67     35.02 o 
  -1   4   6     1373.12     1375.28     72.50 o 
   0   4   6     2141.71     2326.84     96.87 o 
   1   4   6     1372.87     1341.92     90.69 o 
   2   4   6      516.57      520.29     21.93 o 
   3   4   6      207.50      206.41      8.18 o 
   4   4   6       14.78       23.38      2.00 o 
   5   4   6      153.31      162.82      8.56 o 
   6   4   6      331.68      281.76     16.71 o 
   7   4   6       23.78       21.26      3.28 o 
   8   4   6       63.87       58.18      3.04 o 
   9   4   6      144.72      130.59      8.55 o 
  10   4   6       58.97       58.97     16.09 o 
 -10   5   6       36.82       35.74      4.39 o 
  -9   5   6       44.88       43.23      3.91 o 
  -8   5   6        7.11        7.48      1.49 o 
  -7   5   6        5.27        6.87      1.48 o 
  -6   5   6      144.58      135.96      6.73 o 
  -5   5   6      215.08      199.24      6.37 o 
  -4   5   6      810.38      765.02     24.37 o 
  -3   5   6      151.25      125.24      9.67 o 
  -2   5   6      161.76      159.08     10.16 o 
  -1   5   6       34.21       32.40      2.49 o 
   0   5   6        6.70       15.17      3.94 o 
   1   5   6       34.12       31.21      1.60 o 
   2   5   6      162.10      162.82     10.15 o 
   3   5   6      151.17      134.48      4.24 o 
   4   5   6      811.04      779.52     40.58 o 
   5   5   6      215.51      206.47     12.53 o 
   6   5   6      144.47      134.02      4.09 o 
   7   5   6        5.39        6.51      1.44 o 
   8   5   6        7.12        6.17      1.62 o 
   9   5   6       44.73       38.66      2.97 o 
  10   5   6       36.70       29.58      5.06 o 
  -9   6   6       72.18       79.38     10.88 o 
  -8   6   6      256.97      243.15      6.61 o 
  -7   6   6       20.54       18.11      2.02 o 
  -6   6   6      665.62      602.47     14.33 o 
  -5   6   6      139.01      124.99      4.21 o 
  -4   6   6      429.58      376.82     13.56 o 
  -3   6   6       69.83       66.65      3.34 o 
  -2   6   6      318.46      308.16     14.95 o 
  -1   6   6       73.11       80.45      5.72 o 
   0   6   6       18.30       17.81      1.20 o 
   1   6   6       73.15       80.73      3.81 o 
   2   6   6      318.09      316.54     18.88 o 
   3   6   6       69.92       67.34      2.58 o 
   4   6   6      429.44      383.99     19.53 o 
   5   6   6      138.75      131.20      6.92 o 
   6   6   6      666.18      600.86     35.08 o 
   7   6   6       20.58       19.69      2.16 o 
   8   6   6      257.47      238.36     14.77 o 
   9   6   6       71.97       62.90      3.82 o 
  -9   7   6       34.06       37.33      4.26 o 
  -8   7   6       22.13       20.60      3.06 o 
  -7   7   6      101.10       98.52      3.96 o 
  -6   7   6       11.82       10.86      1.73 o 
  -5   7   6      176.38      162.27     13.95 o 
  -4   7   6      109.22       96.34      9.73 o 
  -3   7   6     1034.28      915.08     69.35 o 
  -2   7   6        9.60        9.60      1.77 o 
  -1   7   6       86.69       84.91      4.39 o 
   0   7   6       19.24       15.83      1.30 o 
   1   7   6       86.39       80.08      5.54 o 
   2   7   6        9.62        9.99      1.37 o 
   3   7   6     1033.86      935.17     44.45 o 
   4   7   6      109.24       96.12     12.52 o 
   5   7   6      176.31      167.09     18.49 o 
   6   7   6       11.82       14.61      2.79 o 
   7   7   6      101.27       99.44      4.85 o 
   8   7   6       21.99       18.48      2.41 o 
   9   7   6       34.12       32.45      3.05 o 
  -8   8   6       53.09       48.01      4.12 o 
  -7   8   6       64.55       64.78      4.52 o 
  -6   8   6       50.12       44.55      4.67 o 
  -5   8   6       88.96       73.02      4.28 o 
  -4   8   6       75.82       68.33      3.95 o 
  -3   8   6      369.19      338.84     33.22 o 
  -2   8   6      151.78      154.75      7.27 o 
  -1   8   6        0.48        1.05      1.02 o 
   0   8   6      162.86      145.88      9.09 o 
   1   8   6        0.47        1.46      0.96 o 
   2   8   6      151.95      147.63      5.99 o 
   3   8   6      368.87      348.64     16.21 o 
   4   8   6       75.49       70.70      6.94 o 
   5   8   6       88.99       77.26      5.71 o 
   6   8   6       50.14       40.37      4.87 o 
   7   8   6       64.33       61.46      6.10 o 
   8   8   6       53.17       41.39      5.84 o 
  -7   9   6       27.99       33.31      3.85 o 
  -6   9   6      116.26      109.68      5.69 o 
  -5   9   6       16.87       14.30      2.70 o 
  -4   9   6        2.79        2.56      1.70 o 
  -3   9   6      217.99      212.73      9.02 o 
  -2   9   6      140.71      137.16     11.87 o 
  -1   9   6       22.55       24.77      5.77 o 
   0   9   6      210.37      211.80     12.98 o 
   1   9   6       22.23       23.45      2.06 o 
   2   9   6      140.30      140.35      8.71 o 
   3   9   6      218.16      214.90     19.46 o 
   4   9   6        2.77        3.43      1.70 o 
   5   9   6       16.96       17.89      2.79 o 
   6   9   6      116.30      116.61      9.99 o 
   7   9   6       27.90       25.30      4.93 o 
  -6  10   6        0.63       -0.26      2.98 o 
  -5  10   6       76.47       79.43      4.99 o 
  -4  10   6       28.76       35.61      3.62 o 
  -3  10   6       40.73       42.50      3.62 o 
  -2  10   6       75.26       81.91      4.45 o 
  -1  10   6       43.16       49.43      3.62 o 
   0  10   6      232.07      240.54     25.63 o 
   1  10   6       43.20       51.16      2.94 o 
   2  10   6       75.55       93.75      8.04 o 
   3  10   6       40.87       40.32      3.57 o 
   4  10   6       28.65       38.84      5.51 o 
   5  10   6       76.50       81.14     12.26 o 
   6  10   6        0.63        0.26      2.59 o 
  -4  11   6       13.14       10.90      3.89 o 
  -3  11   6       13.32       14.25      2.77 o 
  -2  11   6       92.26      111.20     12.72 o 
  -1  11   6        3.37        5.58      2.85 o 
   0  11   6        3.25        6.88      2.98 o 
   1  11   6        3.31        2.63      1.49 o 
   2  11   6       91.91      119.36     11.42 o 
   3  11   6       13.43       15.12      2.80 o 
   4  11   6       13.05       13.23      4.15 o 
   0  12   6        3.59        2.98      2.98 o 
   1   0   7     1926.88     1927.94     40.88 o 
   2   0   7     1250.23     1462.25     30.79 o 
   3   0   7     2473.21     2564.33    111.19 o 
   4   0   7      816.57      942.86     52.68 o 
   5   0   7        0.14        1.33      0.51 o 
   6   0   7       48.61       59.41      4.22 o 
   7   0   7      406.52      456.39     18.09 o 
   8   0   7      377.58      411.30     29.26 o 
   9   0   7      291.51      314.70      9.73 o 
  10   0   7       24.34       24.43      3.57 o 
 -10   1   7       75.64       75.61      4.81 o 
  -9   1   7      119.56      132.64      5.55 o 
  -8   1   7       30.35       28.50      2.84 o 
  -7   1   7      447.17      488.64     22.60 o 
  -6   1   7      516.38      608.47     26.01 o 
  -5   1   7      217.17      245.12     19.50 o 
  -4   1   7      484.22      525.47     27.03 o 
  -3   1   7      894.45     1007.77     69.85 o 
  -2   1   7      513.62      613.48     28.83 o 
  -1   1   7      732.29      696.61      8.41 o 
   0   1   7     1458.94     1504.50     61.88 o 
   1   1   7      732.56      717.69     38.92 o 
   2   1   7      514.46      589.98     35.29 o 
   3   1   7      895.80      945.29      9.38 o 
   4   1   7      485.08      470.94     13.14 o 
   5   1   7      217.14      227.51     11.07 o 
   6   1   7      516.88      540.06     23.34 o 
   7   1   7      447.97      453.03     25.39 o 
   8   1   7       30.51       28.20      2.84 o 
   9   1   7      119.43      124.29      5.41 o 
  10   1   7       75.54       79.34      5.71 o 
 -10   2   7       17.84       18.40      2.98 o 
  -9   2   7       63.67       74.37      4.43 o 
  -8   2   7       25.14       29.48      3.05 o 
  -7   2   7      269.24      314.77     15.14 o 
  -6   2   7      451.79      469.53     33.82 o 
  -5   2   7       20.95       24.90      3.48 o 
  -4   2   7      420.72      497.10     42.69 o 
  -3   2   7      113.68      119.31      9.64 o 
  -2   2   7      237.63      269.00     12.27 o 
  -1   2   7      574.08      576.55     23.44 o 
   0   2   7     1696.53     1867.32     41.89 o 
   1   2   7      574.18      589.34     12.82 o 
   2   2   7      237.24      247.04     15.57 o 
   3   2   7      113.95      116.60      4.21 o 
   4   2   7      420.68      480.27     13.43 o 
   5   2   7       20.86       22.27      1.85 o 
   6   2   7      451.23      463.91     25.24 o 
   7   2   7      268.63      271.27     21.48 o 
   8   2   7       25.25       28.32      3.35 o 
   9   2   7       63.88       75.02      7.53 o 
  10   2   7       17.93       15.58      2.92 o 
 -10   3   7      175.99      192.67     16.35 o 
  -9   3   7       13.15       15.35      2.16 o 
  -8   3   7       83.71       96.62      7.87 o 
  -7   3   7       41.75       44.60      2.74 o 
  -6   3   7      154.66      169.97     12.94 o 
  -5   3   7      546.73      620.17     45.49 o 
  -4   3   7       59.10       71.40      7.06 o 
  -3   3   7       10.42       13.61      1.10 o 
  -2   3   7       74.37       81.00      2.95 o 
  -1   3   7     1400.62     1441.64     69.21 o 
   0   3   7     6226.71     6635.66    232.89 o 
   1   3   7     1399.68     1466.71     29.13 o 
   2   3   7       74.24       82.94      2.18 o 
   3   3   7       10.48       13.15      1.23 o 
   4   3   7       59.41       77.09      6.30 o 
   5   3   7      545.40      573.95     33.71 o 
   6   3   7      154.94      141.81      8.17 o 
   7   3   7       41.40       36.66      2.52 o 
   8   3   7       84.13       83.37      6.40 o 
   9   3   7       13.12       14.89      3.70 o 
  10   3   7      175.96      181.35     25.24 o 
 -10   4   7       37.34       42.27      5.45 o 
  -9   4   7      308.24      318.22     20.60 o 
  -8   4   7      168.99      176.96     12.41 o 
  -7   4   7      330.47      330.67     22.42 o 
  -6   4   7      332.81      290.73     12.91 o 
  -5   4   7      170.79      167.87     11.72 o 
  -4   4   7      325.41      300.26     15.59 o 
  -3   4   7      213.54      246.19     12.58 o 
  -2   4   7      480.01      525.25     33.52 o 
  -1   4   7     1179.31     1242.09     71.93 o 
   0   4   7     1432.82     1535.00     76.22 o 
   1   4   7     1179.95     1231.63     68.31 o 
   2   4   7      479.73      532.56      7.69 o 
   3   4   7      212.93      234.96      8.72 o 
   4   4   7      325.78      316.08     15.04 o 
   5   4   7      171.16      176.16      9.27 o 
   6   4   7      332.96      283.28     17.09 o 
   7   4   7      330.45      301.77     14.32 o 
   8   4   7      169.02      159.35     10.55 o 
   9   4   7      308.59      277.81     21.90 o 
  10   4   7       37.21       38.35      4.03 o 
  -9   5   7      126.31      151.59     15.67 o 
  -8   5   7       61.05       60.97      3.95 o 
  -7   5   7       46.72       46.74      2.66 o 
  -6   5   7       11.34       11.22      1.52 o 
  -5   5   7      181.22      174.72      6.65 o 
  -4   5   7       76.10       67.88      3.25 o 
  -3   5   7      826.75      713.58     53.85 o 
  -2   5   7      551.71      607.85     41.59 o 
  -1   5   7      194.40      212.93     12.87 o 
   0   5   7     1071.29     1123.97     62.00 o 
   1   5   7      194.10      212.00     21.80 o 
   2   5   7      551.53      606.38     32.90 o 
   3   5   7      825.85      758.76     46.39 o 
   4   5   7       76.43       71.75      2.30 o 
   5   5   7      181.29      180.31     10.39 o 
   6   5   7       11.35       12.82      1.83 o 
   7   5   7       46.79       47.91      2.80 o 
   8   5   7       60.78       51.50      5.50 o 
   9   5   7      126.36      138.28     11.03 o 
  -9   6   7       90.69      108.68      9.41 o 
  -8   6   7       13.43       16.56      2.28 o 
  -7   6   7      211.43      212.36      5.34 o 
  -6   6   7      169.05      150.35      4.36 o 
  -5   6   7       89.67       88.18      3.29 o 
  -4   6   7      169.30      158.37      8.82 o 
  -3   6   7      435.77      423.98     32.18 o 
  -2   6   7       35.18       34.55      4.30 o 
  -1   6   7       97.69      100.88      7.29 o 
   0   6   7        0.31        4.26      1.94 o 
   1   6   7       97.66       94.78      3.59 o 
   2   6   7       35.08       32.66      2.01 o 
   3   6   7      435.22      427.80     22.18 o 
   4   6   7      169.82      166.57      7.13 o 
   5   6   7       89.56       86.30      5.08 o 
   6   6   7      168.83      154.57      9.80 o 
   7   6   7      211.46      208.32     15.00 o 
   8   6   7       13.46       12.51      2.06 o 
   9   6   7       90.64       90.76      8.43 o 
  -8   7   7       93.37       90.78      5.18 o 
  -7   7   7       30.77       25.50      3.10 o 
  -6   7   7       79.36       70.02      6.94 o 
  -5   7   7      394.09      335.40     26.27 o 
  -4   7   7       88.05       82.14      4.67 o 
  -3   7   7      288.65      275.20     33.02 o 
  -2   7   7       62.13       64.16      8.50 o 
  -1   7   7      155.05      179.31     13.15 o 
   0   7   7      196.99      215.55     11.27 o 
   1   7   7      155.25      165.57      6.55 o 
   2   7   7       62.01       65.19      3.93 o 
   3   7   7      288.26      286.05     20.69 o 
   4   7   7       88.12       85.08      7.72 o 
   5   7   7      393.57      345.29     40.61 o 
   6   7   7       79.77       71.76     12.78 o 
   7   7   7       30.81       25.63      2.83 o 
   8   7   7       93.52       92.72      9.90 o 
  -8   8   7       71.85       69.92      5.19 o 
  -7   8   7      174.09      167.92      6.78 o 
  -6   8   7        7.52        4.38      1.90 o 
  -5   8   7        8.08        4.96      1.87 o 
  -4   8   7       90.29       79.99      6.94 o 
  -3   8   7        9.36        6.63      1.81 o 
  -2   8   7      360.61      346.29     27.51 o 
  -1   8   7      558.22      550.14     41.62 o 
   0   8   7        5.14        5.36      1.09 o 
   1   8   7      557.49      505.21     28.83 o 
   2   8   7      360.14      331.59     22.56 o 
   3   8   7        9.33        9.62      1.55 o 
   4   8   7       90.34       80.96      7.98 o 
   5   8   7        7.98        5.89      1.97 o 
   6   8   7        7.52        3.37      1.87 o 
   7   8   7      174.64      172.64     20.82 o 
   8   8   7       71.85       68.51      7.01 o 
  -7   9   7       14.40       18.03      4.80 o 
  -6   9   7      137.73      143.95      6.37 o 
  -5   9   7       13.96       15.64      2.68 o 
  -4   9   7        5.43        5.17      1.96 o 
  -3   9   7       61.93       65.83      5.77 o 
  -2   9   7      106.23       97.74      7.07 o 
  -1   9   7       56.69       52.77      3.48 o 
   0   9   7        7.34        9.12      1.58 o 
   1   9   7       56.82       51.45      5.95 o 
   2   9   7      106.20      100.31      9.88 o 
   3   9   7       61.66       65.86      4.87 o 
   4   9   7        5.39        6.16      2.03 o 
   5   9   7       13.96       14.21      2.66 o 
   6   9   7      137.81      146.26     17.13 o 
   7   9   7       14.34       14.27      4.15 o 
  -5  10   7       10.29       10.65      2.73 o 
  -4  10   7       37.60       36.94      3.67 o 
  -3  10   7       40.08       46.96      4.02 o 
  -2  10   7       17.81       20.54      2.84 o 
  -1  10   7       31.66       41.20      6.23 o 
   0  10   7      168.33      169.84      8.69 o 
   1  10   7       31.83       38.81      2.69 o 
   2  10   7       17.70       21.82      2.84 o 
   3  10   7       40.23       48.62      3.84 o 
   4  10   7       37.66       43.49      3.85 o 
   5  10   7       10.34       13.08      2.79 o 
  -4  11   7       67.07       81.61      7.53 o 
  -3  11   7       36.73       39.66      3.85 o 
  -2  11   7       50.28       57.70      4.26 o 
  -1  11   7       75.93       74.86      6.49 o 
   0  11   7        6.66       13.49      3.63 o 
   1  11   7       75.87       88.27      4.75 o 
   2  11   7       50.24       51.05      4.48 o 
   3  11   7       36.57       48.20      4.04 o 
   4  11   7       66.75       72.27      7.01 o 
   0   0   8      217.79      243.16     26.34 o 
   1   0   8      995.47     1023.66     33.86 o 
   2   0   8      159.90      146.55      2.60 o 
   3   0   8      618.22      608.23      6.37 o 
   4   0   8        4.19       12.26      0.91 o 
   5   0   8       25.99       22.37      1.38 o 
   6   0   8      748.75      809.71     39.29 o 
   7   0   8        2.17        4.02      1.26 o 
   8   0   8      107.63      114.60      4.91 o 
   9   0   8       38.02       34.30      3.26 o 
  10   0   8       21.58       26.30      3.30 o 
 -10   1   8        4.06        5.12      2.25 o 
  -9   1   8      186.66      197.05      6.56 o 
  -8   1   8       31.99       35.69      3.16 o 
  -7   1   8      262.41      290.10     10.84 o 
  -6   1   8      220.46      235.83     11.69 o 
  -5   1   8      321.01      375.58     19.19 o 
  -4   1   8       57.21       49.85      3.90 o 
  -3   1   8      429.34      493.60     22.68 o 
  -2   1   8      257.10      304.82     15.16 o 
  -1   1   8      255.35      280.49      5.62 o 
   0   1   8     2577.30     2885.40     99.87 o 
   1   1   8      255.38      277.73     12.85 o 
   2   1   8      257.53      296.45     13.75 o 
   3   1   8      429.75      442.52      6.50 o 
   4   1   8       56.99       47.58      1.49 o 
   5   1   8      320.83      364.09      5.07 o 
   6   1   8      220.53      206.80     10.42 o 
   7   1   8      262.25      267.96     18.03 o 
   8   1   8       32.00       28.62      2.84 o 
   9   1   8      186.47      190.14     17.78 o 
  10   1   8        4.04        3.98      2.10 o 
 -10   2   8       10.99       10.12      2.57 o 
  -9   2   8       17.41       17.98      2.70 o 
  -8   2   8       62.32       66.14      3.15 o 
  -7   2   8      639.90      723.82     29.96 o 
  -6   2   8        3.42        3.04      0.86 o 
  -5   2   8      257.86      286.75     14.46 o 
  -4   2   8       29.88       31.13      2.94 o 
  -3   2   8     2237.71     2515.16    162.61 o 
  -2   2   8      349.90      406.66     20.66 o 
  -1   2   8      542.84      563.47     15.59 o 
   0   2   8      178.42      175.36      6.35 o 
   1   2   8      543.35      576.50     18.19 o 
   2   2   8      349.60      384.61     16.08 o 
   3   2   8     2238.32     2445.33     89.90 o 
   4   2   8       29.95       30.37      1.39 o 
   5   2   8      257.88      248.83      7.77 o 
   6   2   8        3.46        4.30      0.96 o 
   7   2   8      640.19      607.28     36.01 o 
   8   2   8       62.10       63.08      3.93 o 
   9   2   8       17.34       18.52      2.80 o 
  10   2   8       10.97       11.09      2.64 o 
 -10   3   8       32.70       37.62      3.75 o 
  -9   3   8      181.09      194.70      9.93 o 
  -8   3   8      202.58      213.23     14.69 o 
  -7   3   8      139.55      151.00     11.22 o 
  -6   3   8      581.98      633.04     48.38 o 
  -5   3   8      698.77      709.95     44.14 o 
  -4   3   8     1190.43     1133.05     59.71 o 
  -3   3   8      430.26      412.22     18.25 o 
  -2   3   8      170.89      174.94      6.39 o 
  -1   3   8     1605.70     1729.28     73.49 o 
   0   3   8      127.09      204.35      7.86 o 
   1   3   8     1606.68     1735.14     13.55 o 
   2   3   8      170.30      187.84      4.27 o 
   3   3   8      429.88      448.54     16.57 o 
   4   3   8     1190.53     1225.64     54.95 o 
   5   3   8      699.13      734.60     44.03 o 
   6   3   8      582.71      569.95     33.58 o 
   7   3   8      139.21      129.21      8.63 o 
   8   3   8      202.09      182.63     12.77 o 
   9   3   8      181.12      195.60     11.06 o 
  10   3   8       32.54       40.24      9.73 o 
 -10   4   8       50.52       56.05      6.62 o 
  -9   4   8       44.36       50.19      4.13 o 
  -8   4   8      181.78      199.84     11.75 o 
  -7   4   8       53.72       56.07      4.28 o 
  -6   4   8      130.72      142.01     11.69 o 
  -5   4   8        3.52        3.83      1.06 o 
  -4   4   8      145.84      151.84      7.76 o 
  -3   4   8      130.35      131.14      4.98 o 
  -2   4   8       44.09       39.88      1.74 o 
  -1   4   8      985.32     1040.57     39.63 o 
   0   4   8      760.41      840.57     37.85 o 
   1   4   8      984.21     1048.61     50.67 o 
   2   4   8       44.27       39.20      1.72 o 
   3   4   8      130.68      138.69      3.01 o 
   4   4   8      145.78      153.07      9.56 o 
   5   4   8        3.64        5.34      1.04 o 
   6   4   8      130.66      127.51      9.01 o 
   7   4   8       53.71       46.14      3.04 o 
   8   4   8      181.84      165.89      8.46 o 
   9   4   8       44.41       47.02      3.19 o 
  10   4   8       50.51       48.32      4.74 o 
  -9   5   8       43.13       45.85      7.07 o 
  -8   5   8       46.94       55.40      7.72 o 
  -7   5   8      261.29      291.24     41.73 o 
  -6   5   8      403.92      356.16     16.82 o 
  -5   5   8      420.38      399.29     14.66 o 
  -4   5   8       83.65       81.15      2.76 o 
  -3   5   8      266.10      240.18     19.53 o 
  -2   5   8       32.06       41.83      1.93 o 
  -1   5   8       67.02       76.64      5.64 o 
   0   5   8       30.71       32.04      1.72 o 
   1   5   8       66.75       77.45      9.99 o 
   2   5   8       32.13       42.29      1.96 o 
   3   5   8      265.62      254.08     12.13 o 
   4   5   8       83.53       80.79      5.30 o 
   5   5   8      420.48      408.23     21.86 o 
   6   5   8      404.57      365.70     26.75 o 
   7   5   8      261.58      248.60     13.70 o 
   8   5   8       47.17       46.85      3.02 o 
   9   5   8       43.06       37.01      2.96 o 
  -9   6   8       31.68       40.25      5.58 o 
  -8   6   8       60.47       62.29      7.68 o 
  -7   6   8        6.19        3.86      2.34 o 
  -6   6   8      112.73      107.64     12.91 o 
  -5   6   8      332.17      295.51     23.42 o 
  -4   6   8       55.47       54.36      3.34 o 
  -3   6   8      461.64      417.46     38.54 o 
  -2   6   8       15.64       16.44      1.48 o 
  -1   6   8      247.60      249.31     15.00 o 
   0   6   8       90.79       99.56      6.02 o 
   1   6   8      247.25      233.94     10.46 o 
   2   6   8       15.65       16.68      1.30 o 
   3   6   8      462.11      435.16     18.01 o 
   4   6   8       55.67       59.29      5.41 o 
   5   6   8      331.18      304.07     35.81 o 
   6   6   8      112.35      115.08      7.74 o 
   7   6   8        6.25        6.57      1.67 o 
   8   6   8       60.29       52.12      3.32 o 
   9   6   8       31.75       27.76      3.58 o 
  -8   7   8       84.07       86.26      5.05 o 
  -7   7   8       27.79       26.66      3.16 o 
  -6   7   8       69.58       66.83      5.25 o 
  -5   7   8       94.76       82.66      4.39 o 
  -4   7   8       42.06       38.43      4.22 o 
  -3   7   8       10.12        8.77      2.40 o 
  -2   7   8      297.06      266.76     12.51 o 
  -1   7   8      700.30      722.36     45.92 o 
   0   7   8       17.53       14.52      1.34 o 
   1   7   8      700.85      670.81     49.33 o 
   2   7   8      297.53      278.93     20.45 o 
   3   7   8       10.19       10.76      1.54 o 
   4   7   8       41.81       33.31      5.32 o 
   5   7   8       94.50       80.70      9.15 o 
   6   7   8       69.56       73.43      4.27 o 
   7   7   8       27.73       28.32      2.64 o 
   8   7   8       84.26       84.72      7.77 o 
  -7   8   8       22.74       22.49      3.20 o 
  -6   8   8       41.33       31.83      3.39 o 
  -5   8   8       40.00       42.71      3.51 o 
  -4   8   8       47.97       47.80      5.90 o 
  -3   8   8      271.13      264.86     24.65 o 
  -2   8   8      202.72      181.19     22.90 o 
  -1   8   8       68.40       86.29      5.90 o 
   0   8   8      133.95      126.55      4.94 o 
   1   8   8       68.25       80.12      5.12 o 
   2   8   8      202.52      187.44     13.81 o 
   3   8   8      270.45      264.74     16.25 o 
   4   8   8       47.76       53.02      3.67 o 
   5   8   8       40.05       44.36      4.41 o 
   6   8   8       41.16       35.72      3.57 o 
   7   8   8       22.72       25.27      3.39 o 
  -6   9   8       59.65       62.43      4.59 o 
  -5   9   8       57.19       65.76      4.40 o 
  -4   9   8      205.98      187.37     15.31 o 
  -3   9   8        8.40        6.66      2.01 o 
  -2   9   8        2.39        2.09      1.55 o 
  -1   9   8       80.25       83.20     14.21 o 
   0   9   8      135.99      139.75     10.16 o 
   1   9   8       80.19       78.94      6.83 o 
   2   9   8        2.46        1.92      1.15 o 
   3   9   8        8.37       10.37      2.29 o 
   4   9   8      205.62      186.08     24.07 o 
   5   9   8       57.10       66.63      7.85 o 
   6   9   8       59.60       63.37      6.16 o 
  -5  10   8      120.83      142.07      9.21 o 
  -4  10   8       83.35       89.48      5.18 o 
  -3  10   8       27.29       31.65      6.68 o 
  -2  10   8       38.56       41.18      3.62 o 
  -1  10   8       21.69       21.18      3.11 o 
   0  10   8        3.46        3.37      2.34 o 
   1  10   8       21.53       24.29      2.34 o 
   2  10   8       38.75       42.57      3.31 o 
   3  10   8       27.24       29.28      3.34 o 
   4  10   8       83.49       89.22      7.27 o 
   5  10   8      120.91      117.16      8.56 o 
  -3  11   8       32.19       41.78      5.71 o 
  -2  11   8      255.16      319.25     20.76 o 
  -1  11   8       28.65       35.16      5.06 o 
   0  11   8      103.69      123.26      8.17 o 
   1  11   8       28.61       34.22      2.80 o 
   2  11   8      255.41      322.22     36.33 o 
   3  11   8       32.07       44.96      8.76 o 
   1   0   9     1039.21     1109.09     29.11 o 
   2   0   9      184.83      195.90      5.33 o 
   3   0   9        6.37        6.13      0.72 o 
   4   0   9      840.69      844.85     31.00 o 
   5   0   9       59.21       69.65      3.60 o 
   6   0   9       68.18       78.00      3.30 o 
   7   0   9      969.72     1034.56     46.11 o 
   8   0   9       37.43       45.80      6.68 o 
   9   0   9       14.43       20.75      3.37 o 
  10   0   9       15.25       15.08      2.92 o 
 -10   1   9       14.89       14.09      2.66 o 
  -9   1   9       11.29       13.44      2.52 o 
  -8   1   9      110.57      121.26      6.23 o 
  -7   1   9      469.43      504.20     25.11 o 
  -6   1   9       30.60       34.91      2.07 o 
  -5   1   9      225.89      240.08     12.55 o 
  -4   1   9        0.55        4.30      0.84 o 
  -3   1   9      194.47      234.90     11.09 o 
  -2   1   9        2.34        1.09      0.50 o 
  -1   1   9     2394.96     2573.32     44.98 o 
   0   1   9        3.45       12.78      5.73 o 
   1   1   9     2393.88     2654.05    111.36 o 
   2   1   9        2.38        1.11      0.58 o 
   3   1   9      194.90      216.42      4.80 o 
   4   1   9        0.56        2.55      0.63 o 
   5   1   9      226.03      231.21      4.89 o 
   6   1   9       30.48       32.86      1.83 o 
   7   1   9      469.27      472.23     31.05 o 
   8   1   9      110.32      123.41      4.07 o 
   9   1   9       11.17       11.63      2.47 o 
  10   1   9       14.88       13.06      2.70 o 
 -10   2   9       67.88       73.44      6.88 o 
  -9   2   9       17.90       20.98      3.57 o 
  -8   2   9      175.12      193.52     11.76 o 
  -7   2   9      103.54      112.16      5.61 o 
  -6   2   9      474.68      466.85     32.59 o 
  -5   2   9        8.80       13.29      2.01 o 
  -4   2   9      224.56      241.94     17.51 o 
  -3   2   9       76.64       75.07      4.29 o 
  -2   2   9      761.84      884.50     63.58 o 
  -1   2   9      224.92      236.93      6.97 o 
   0   2   9      530.62      541.12      6.88 o 
   1   2   9      225.27      239.67      6.26 o 
   2   2   9      762.52      849.94     34.68 o 
   3   2   9       76.81       73.92      4.18 o 
   4   2   9      224.31      228.87      8.90 o 
   5   2   9        8.75       12.19      1.83 o 
   6   2   9      474.90      461.36     24.85 o 
   7   2   9      103.67       95.26      6.58 o 
   8   2   9      175.13      174.61     12.65 o 
   9   2   9       18.09       16.99      4.15 o 
  10   2   9       67.83       86.42     12.97 o 
 -10   3   9       29.14       34.64      5.45 o 
  -9   3   9       62.61       66.41      5.90 o 
  -8   3   9      182.32      192.56     18.42 o 
  -7   3   9       67.11       75.20      4.08 o 
  -6   3   9     1005.42     1078.28     59.38 o 
  -5   3   9       71.96       69.08      6.17 o 
  -4   3   9     1067.91     1137.69     80.60 o 
  -3   3   9      763.54      914.17     68.01 o 
  -2   3   9      969.71     1020.98     52.81 o 
  -1   3   9     1348.31     1505.04     64.73 o 
   0   3   9        1.62        3.86      0.82 o 
   1   3   9     1348.97     1526.26     15.88 o 
   2   3   9      971.20     1056.63     18.42 o 
   3   3   9      765.14      903.65     29.92 o 
   4   3   9     1067.74     1121.85     50.48 o 
   5   3   9       72.19       69.64      4.24 o 
   6   3   9     1004.80      970.87     53.30 o 
   7   3   9       66.75       64.16      5.18 o 
   8   3   9      181.72      161.75      5.98 o 
   9   3   9       62.80       59.80      3.45 o 
  10   3   9       29.16       31.34      4.93 o 
 -10   4   9      214.22      269.49     12.46 o 
  -9   4   9        7.40        8.29      2.47 o 
  -8   4   9       41.92       47.43      3.80 o 
  -7   4   9      309.02      307.94     32.31 o 
  -6   4   9       68.15       72.24      9.44 o 
  -5   4   9     1165.23     1042.13     70.52 o 
  -4   4   9      319.22      300.08     23.61 o 
  -3   4   9      108.43      118.93      7.96 o 
  -2   4   9      162.17      177.79      9.52 o 
  -1   4   9      183.15      189.43      9.66 o 
   0   4   9        0.39        1.00      0.67 o 
   1   4   9      183.11      192.72      4.85 o 
   2   4   9      162.47      179.28      6.88 o 
   3   4   9      108.76      115.88      2.94 o 
   4   4   9      318.48      311.29     12.72 o 
   5   4   9     1166.32     1109.52     57.55 o 
   6   4   9       67.98       65.75      4.96 o 
   7   4   9      308.23      281.69     19.91 o 
   8   4   9       42.06       40.73      3.95 o 
   9   4   9        7.30        8.96      2.14 o 
  10   4   9      214.17      237.06     44.31 o 
  -9   5   9       94.87      109.10     11.16 o 
  -8   5   9       67.76       76.81      9.60 o 
  -7   5   9       61.87       68.78      8.41 o 
  -6   5   9      180.53      160.68     15.76 o 
  -5   5   9      134.16      126.10     10.44 o 
  -4   5   9      195.01      189.74     14.53 o 
  -3   5   9       10.88        9.86      2.59 o 
  -2   5   9      128.74      140.97     10.17 o 
  -1   5   9      553.81      606.28     37.00 o 
   0   5   9      311.62      338.24     17.62 o 
   1   5   9      553.82      595.94     33.93 o 
   2   5   9      128.81      139.05      6.89 o 
   3   5   9       10.85       11.13      1.37 o 
   4   5   9      194.82      192.17     12.93 o 
   5   5   9      134.14      129.57      8.91 o 
   6   5   9      181.30      163.90     11.20 o 
   7   5   9       61.79       58.41      3.42 o 
   8   5   9       67.57       60.10      3.42 o 
   9   5   9       94.81       89.39      8.01 o 
  -9   6   9       31.10       36.54      7.20 o 
  -8   6   9       26.70       31.74      6.65 o 
  -7   6   9      288.22      315.37     44.12 o 
  -6   6   9      143.01      134.46      7.66 o 
  -5   6   9      222.48      221.74     25.04 o 
  -4   6   9      280.26      284.23     17.00 o 
  -3   6   9      162.49      155.33     11.35 o 
  -2   6   9      357.10      375.71     29.96 o 
  -1   6   9      225.59      241.81     16.00 o 
   0   6   9       35.76       46.73      2.26 o 
   1   6   9      225.30      228.85     36.65 o 
   2   6   9      357.65      355.07     19.35 o 
   3   6   9      162.52      162.39      9.92 o 
   4   6   9      280.92      291.80     12.45 o 
   5   6   9      222.95      214.84      7.20 o 
   6   6   9      143.14      144.28      7.16 o 
   7   6   9      287.59      265.52     20.08 o 
   8   6   9       26.61       27.54      3.75 o 
   9   6   9       31.26       32.98      3.03 o 
  -8   7   9       31.06       32.74      3.66 o 
  -7   7   9       58.27       54.64      4.61 o 
  -6   7   9      133.62      124.83     10.31 o 
  -5   7   9       36.36       37.50      4.28 o 
  -4   7   9      155.23      131.31     20.44 o 
  -3   7   9       45.80       46.10      3.26 o 
  -2   7   9       17.90       13.31      2.21 o 
  -1   7   9       29.30       28.65      1.71 o 
   0   7   9      177.61      179.29      9.27 o 
   1   7   9       29.40       29.02      2.07 o 
   2   7   9       17.89       15.33      1.72 o 
   3   7   9       45.85       44.74      2.48 o 
   4   7   9      155.03      137.50      5.54 o 
   5   7   9       36.41       40.75      3.96 o 
   6   7   9      133.43      132.16     13.49 o 
   7   7   9       58.41       51.79      4.02 o 
   8   7   9       31.28       30.48      3.02 o 
  -7   8   9       20.03       18.63      3.06 o 
  -6   8   9      132.45      128.77      7.72 o 
  -5   8   9       29.09       31.60      3.29 o 
  -4   8   9       30.71       30.69      3.12 o 
  -3   8   9       61.87       52.93      4.09 o 
  -2   8   9        9.64        9.82      1.96 o 
  -1   8   9        6.49        6.02      1.68 o 
   0   8   9      203.66      202.64     12.30 o 
   1   8   9        6.48        4.85      1.30 o 
   2   8   9        9.59       12.43      1.72 o 
   3   8   9       61.67       57.22      4.99 o 
   4   8   9       30.50       31.14      5.51 o 
   5   8   9       29.25       31.50      3.29 o 
   6   8   9      132.57      132.28     12.85 o 
   7   8   9       20.19       19.14      3.16 o 
  -6   9   9       61.29       62.95      7.72 o 
  -5   9   9       27.59       29.94      6.49 o 
  -4   9   9       17.90       20.58      2.92 o 
  -3   9   9       16.47       12.02      3.11 o 
  -2   9   9       43.76       35.61      6.62 o 
  -1   9   9       33.49       33.14      3.18 o 
   0   9   9       16.16       21.03      2.13 o 
   1   9   9       33.40       32.54      2.41 o 
   2   9   9       43.45       37.59      2.61 o 
   3   9   9       16.65       14.29      5.64 o 
   4   9   9       17.88       14.59      3.24 o 
   5   9   9       27.60       25.43      3.26 o 
   6   9   9       61.55       65.37      4.67 o 
  -5  10   9       30.36       36.85      5.84 o 
  -4  10   9       77.78       82.54     11.61 o 
  -3  10   9       53.63       63.32      4.40 o 
  -2  10   9        8.73       10.84      3.44 o 
  -1  10   9      101.33      109.23     12.97 o 
   0  10   9       13.73       11.68      3.24 o 
   1  10   9      101.28      119.86      9.08 o 
   2  10   9        8.62       10.70      1.89 o 
   3  10   9       53.58       59.20      6.75 o 
   4  10   9       77.90       84.95      8.17 o 
   5  10   9       30.37       25.43      5.06 o 
  -3  11   9        4.81        3.76      2.98 o 
  -2  11   9      132.34      168.89     14.99 o 
  -1  11   9       19.80       23.87      4.54 o 
   0  11   9        0.74        4.28      2.72 o 
   1  11   9       19.74       22.99      3.06 o 
   2  11   9      132.15      179.24     23.35 o 
   3  11   9        4.82        4.36      2.27 o 
   0   0  10        9.90        5.26      1.01 o 
   1   0  10       74.04       93.05      2.76 o 
   2   0  10      897.77      992.73     23.97 o 
   3   0  10       25.52       21.18      1.37 o 
   4   0  10        0.40        1.00      0.68 o 
   5   0  10        6.30        3.45      0.69 o 
   6   0  10       67.47       63.31      2.56 o 
   7   0  10       31.00       32.95      2.17 o 
   8   0  10      100.70      122.39      7.27 o 
   9   0  10        0.00        1.69      1.74 o 
  10   0  10        4.87        6.09      2.59 o 
 -10   1  10        3.43        2.98      2.85 o 
  -9   1  10      136.86      145.50      5.82 o 
  -8   1  10      315.37      343.05      7.98 o 
  -7   1  10      516.96      540.24     18.98 o 
  -6   1  10      203.48      222.40     10.86 o 
  -5   1  10        1.00        7.45      3.02 o 
  -4   1  10      193.31      239.46     12.88 o 
  -3   1  10      189.41      235.72     11.86 o 
  -2   1  10      405.21      444.45     19.77 o 
  -1   1  10      532.54      553.95     26.21 o 
   0   1  10        6.90        5.10      0.99 o 
   1   1  10      533.24      586.57     23.57 o 
   2   1  10      405.72      420.92     23.37 o 
   3   1  10      189.22      225.83      9.01 o 
   4   1  10      193.02      207.84      5.29 o 
   5   1  10        0.98        2.25      0.94 o 
   6   1  10      203.52      210.15      4.48 o 
   7   1  10      516.10      495.57     30.86 o 
   8   1  10      315.32      336.87     20.13 o 
   9   1  10      137.16      143.46     11.74 o 
  10   1  10        3.42        5.45      2.39 o 
 -10   2  10       71.28       82.91      7.27 o 
  -9   2  10       49.24       56.05      5.58 o 
  -8   2  10      129.05      133.57     12.85 o 
  -7   2  10      121.84      139.45     14.92 o 
  -6   2  10       19.10       24.03      2.02 o 
  -5   2  10      204.89      216.16      7.91 o 
  -4   2  10       31.34       33.28      3.29 o 
  -3   2  10      152.52      154.44     12.52 o 
  -2   2  10      529.84      604.16     60.10 o 
  -1   2  10      314.10      315.45     10.93 o 
   0   2  10       84.73       69.32      3.69 o 
   1   2  10      314.36      319.33     10.52 o 
   2   2  10      530.02      565.52     22.52 o 
   3   2  10      152.57      157.04      8.97 o 
   4   2  10       31.63       35.69      1.83 o 
   5   2  10      205.24      226.60      8.22 o 
   6   2  10       18.92       22.17      2.18 o 
   7   2  10      121.60      111.65     10.63 o 
   8   2  10      129.27      124.94      9.27 o 
   9   2  10       49.05       54.17     11.61 o 
  10   2  10       71.25       78.94      8.24 o 
 -10   3  10        8.47        8.69      3.76 o 
  -9   3  10        8.35        8.26      2.36 o 
  -8   3  10       86.90       92.72      9.73 o 
  -7   3  10       71.47       71.95      7.85 o 
  -6   3  10      211.60      220.18      8.82 o 
  -5   3  10      528.75      549.13     52.37 o 
  -4   3  10     1372.19     1477.15    158.35 o 
  -3   3  10      398.33      441.43     44.93 o 
  -2   3  10      313.74      332.15     18.62 o 
  -1   3  10     1394.84     1474.40     52.40 o 
   0   3  10      238.87      250.71      7.62 o 
   1   3  10     1395.36     1459.30     26.09 o 
   2   3  10      313.59      358.93      6.37 o 
   3   3  10      398.36      417.68     18.07 o 
   4   3  10     1372.65     1418.42     75.87 o 
   5   3  10      529.17      516.54     21.63 o 
   6   3  10      211.40      218.42     10.94 o 
   7   3  10       71.37       61.52      3.33 o 
   8   3  10       87.26       84.38      5.77 o 
   9   3  10        8.40        8.08      2.21 o 
  10   3  10        8.46       11.97      3.01 o 
  -9   4  10       36.37       40.71      5.58 o 
  -8   4  10       25.01       28.59      3.16 o 
  -7   4  10       88.18       76.12      7.88 o 
  -6   4  10       22.89       20.87      2.46 o 
  -5   4  10      932.28     1001.76    119.97 o 
  -4   4  10      307.73      317.65     36.95 o 
  -3   4  10      464.93      435.02     27.83 o 
  -2   4  10      706.08      730.33     39.96 o 
  -1   4  10      326.33      332.94     19.21 o 
   0   4  10      404.43      420.33     17.79 o 
   1   4  10      326.24      335.88      7.87 o 
   2   4  10      705.97      735.28     40.61 o 
   3   4  10      466.05      487.99      7.86 o 
   4   4  10      308.16      301.97     15.00 o 
   5   4  10      932.34      902.77     52.01 o 
   6   4  10       23.02       21.61      2.04 o 
   7   4  10       87.85       70.62      5.22 o 
   8   4  10       25.14       23.42      2.41 o 
   9   4  10       36.45       34.80      4.99 o 
  -9   5  10       18.18       22.83      3.34 o 
  -8   5  10       99.74      110.84     13.69 o 
  -7   5  10       86.71       91.22      8.84 o 
  -6   5  10       16.27       14.77      2.27 o 
  -5   5  10      153.01      140.88      8.69 o 
  -4   5  10      103.69       96.55     14.01 o 
  -3   5  10      133.58      123.42      7.20 o 
  -2   5  10      109.03      119.97      8.76 o 
  -1   5  10       84.57       87.24      4.73 o 
   0   5  10      232.36      224.18      9.00 o 
   1   5  10       84.49       85.20      3.07 o 
   2   5  10      109.02      121.03      4.65 o 
   3   5  10      133.60      132.36      4.44 o 
   4   5  10      103.82       99.70      5.98 o 
   5   5  10      153.39      146.69      8.78 o 
   6   5  10       16.35       16.22      1.99 o 
   7   5  10       86.46       80.48      6.77 o 
   8   5  10       99.48       90.61      4.12 o 
   9   5  10       18.20       21.10      2.62 o 
  -8   6  10       48.05       58.91      6.36 o 
  -7   6  10        7.32        5.62      2.12 o 
  -6   6  10       93.76       80.27      8.24 o 
  -5   6  10       89.35       88.32      5.77 o 
  -4   6  10      563.17      519.15     41.52 o 
  -3   6  10       18.64       15.00      2.20 o 
  -2   6  10        4.18        3.11      1.33 o 
  -1   6  10      189.65      200.85     16.82 o 
   0   6  10       74.57       75.86      2.82 o 
   1   6  10      190.08      192.33     17.58 o 
   2   6  10        4.16        4.28      1.00 o 
   3   6  10       18.72       17.79      1.85 o 
   4   6  10      562.43      530.27     22.30 o 
   5   6  10       88.97       91.58     12.39 o 
   6   6  10       93.46       88.30     10.38 o 
   7   6  10        7.26        5.25      1.61 o 
   8   6  10       48.23       47.44      3.24 o 
  -8   7  10       10.60       13.68      2.92 o 
  -7   7  10       31.29       32.85      3.52 o 
  -6   7  10       82.99       83.92      5.45 o 
  -5   7  10        4.87        2.67      1.69 o 
  -4   7  10       88.48       73.44      5.71 o 
  -3   7  10       81.72       79.18      6.55 o 
  -2   7  10       66.36       60.64      6.36 o 
  -1   7  10      164.87      165.24     13.90 o 
   0   7  10      319.06      278.89     17.90 o 
   1   7  10      164.71      159.25     13.22 o 
   2   7  10       66.19       57.09      2.77 o 
   3   7  10       81.57       78.50      3.33 o 
   4   7  10       88.16       86.31      7.80 o 
   5   7  10        4.97        4.41      1.83 o 
   6   7  10       82.79       78.15      8.56 o 
   7   7  10       31.50       35.92      7.27 o 
   8   7  10       10.51       11.16      4.02 o 
  -7   8  10        7.53        8.28      2.47 o 
  -6   8  10        0.43       -0.75      1.62 o 
  -5   8  10       71.12       68.60      6.03 o 
  -4   8  10       26.84       27.15      3.83 o 
  -3   8  10       74.84       63.53      5.06 o 
  -2   8  10        9.91        9.57      2.05 o 
  -1   8  10       50.56       51.94      3.94 o 
   0   8  10      126.13      141.54     12.06 o 
   1   8  10       50.45       50.26      4.97 o 
   2   8  10        9.82        9.71      1.62 o 
   3   8  10       75.04       65.99      3.13 o 
   4   8  10       26.80       30.42      3.25 o 
   5   8  10       71.06       68.99     10.57 o 
   6   8  10        0.44        2.19      1.79 o 
   7   8  10        7.51        3.89      2.98 o 
  -6   9  10       73.80       65.39      6.75 o 
  -5   9  10       32.41       32.18      5.19 o 
  -4   9  10       68.63       54.94      5.58 o 
  -3   9  10       67.65       65.33      4.31 o 
  -2   9  10       12.86       12.50      2.34 o 
  -1   9  10       22.86       24.20      2.80 o 
   0   9  10       87.31       79.75      5.99 o 
   1   9  10       22.84       24.73      2.27 o 
   2   9  10       13.01       11.14      1.84 o 
   3   9  10       67.44       67.26      6.23 o 
   4   9  10       68.63       61.93      4.22 o 
   5   9  10       32.58       32.18      3.66 o 
   6   9  10       73.80       74.99      7.14 o 
  -4  10  10       17.46       20.29      4.28 o 
  -3  10  10      167.95      168.87     18.49 o 
  -2  10  10       41.29       55.46      4.17 o 
  -1  10  10       39.00       35.95      3.39 o 
   0  10  10        2.44        0.39      2.21 o 
   1  10  10       39.37       35.97      5.91 o 
   2  10  10       41.36       52.45      5.30 o 
   3  10  10      167.86      169.92     33.80 o 
   4  10  10       17.41       18.60      4.22 o 
  -2  11  10       48.24       55.53      6.23 o 
  -1  11  10       24.94       33.09      5.19 o 
   0  11  10      162.29      170.75      9.73 o 
   1  11  10       24.99       34.47      3.57 o 
   2  11  10       48.41       59.99     10.44 o 
   1   0  11     1455.12     1441.63     54.52 o 
   2   0  11      300.49      364.36      9.79 o 
   3   0  11      208.58      217.34      3.80 o 
   4   0  11       27.00       40.57      1.60 o 
   5   0  11       96.71      113.92      7.49 o 
   6   0  11        8.18       11.51      1.58 o 
   7   0  11       60.89       65.91      2.56 o 
   8   0  11      114.68      141.68     12.20 o 
   9   0  11       30.25       27.12      4.41 o 
  10   0  11       22.16       33.47      5.06 o 
 -10   1  11       11.06       18.03      4.41 o 
  -9   1  11       46.68       41.39      5.19 o 
  -8   1  11       86.15       87.19      6.36 o 
  -7   1  11       67.87       68.72      2.99 o 
  -6   1  11      332.56      329.84      7.02 o 
  -5   1  11      164.79      149.07      7.62 o 
  -4   1  11      145.47      141.31      3.33 o 
  -3   1  11       42.22       43.95      1.60 o 
  -2   1  11      998.51     1050.39     12.07 o 
  -1   1  11      104.50      107.20      3.43 o 
   0   1  11       50.45       37.30      1.72 o 
   1   1  11      105.00      115.47      6.20 o 
   2   1  11      998.39     1032.37     53.73 o 
   3   1  11       42.12       41.94      1.45 o 
   4   1  11      145.56      142.30      4.06 o 
   5   1  11      163.95      157.89      3.82 o 
   6   1  11      333.00      329.40      8.95 o 
   7   1  11       67.57       67.69      4.64 o 
   8   1  11       86.17       91.45      5.56 o 
   9   1  11       46.51       47.18      3.89 o 
  10   1  11       10.89       14.62      2.94 o 
 -10   2  11       33.72       36.85      5.32 o 
  -9   2  11       59.82       61.63      5.97 o 
  -8   2  11       55.57       60.83      4.09 o 
  -7   2  11      231.40      238.05     23.10 o 
  -6   2  11      439.58      415.97     11.68 o 
  -5   2  11      284.47      296.43     30.17 o 
  -4   2  11      255.76      263.40     25.08 o 
  -3   2  11      323.40      314.89     16.67 o 
  -2   2  11       63.99       73.67      4.15 o 
  -1   2  11      107.30      109.28      2.84 o 
   0   2  11      315.62      295.31      5.60 o 
   1   2  11      106.95      105.68      2.82 o 
   2   2  11       64.17       70.08      2.05 o 
   3   2  11      324.00      354.71     10.44 o 
   4   2  11      256.70      250.82     11.65 o 
   5   2  11      284.22      266.92      9.96 o 
   6   2  11      439.90      419.63     25.36 o 
   7   2  11      231.14      221.26     13.52 o 
   8   2  11       55.53       58.11      4.37 o 
   9   2  11       59.94       65.63      8.11 o 
  10   2  11       33.58       36.85      5.97 o 
  -9   3  11        1.02        1.88      2.02 o 
  -8   3  11      141.18      159.81     15.38 o 
  -7   3  11       16.93       17.94      2.48 o 
  -6   3  11       80.32       76.81      5.71 o 
  -5   3  11      727.03      752.31     70.44 o 
  -4   3  11      174.66      170.46     17.84 o 
  -3   3  11       34.28       31.10      2.33 o 
  -2   3  11        9.55        8.14      1.11 o 
  -1   3  11      154.25      141.72      7.10 o 
   0   3  11      530.53      553.34     20.42 o 
   1   3  11      154.79      143.09      3.34 o 
   2   3  11        9.61        8.08      1.15 o 
   3   3  11       34.26       33.17      1.74 o 
   4   3  11      174.54      181.71     11.64 o 
   5   3  11      726.09      717.73     34.29 o 
   6   3  11       80.27       77.08      2.67 o 
   7   3  11       17.04       15.87      1.93 o 
   8   3  11      141.45      126.14     12.61 o 
   9   3  11        1.00        0.55      1.38 o 
  -9   4  11       68.34       81.74      7.01 o 
  -8   4  11       32.17       33.99      4.93 o 
  -7   4  11      221.22      220.57      9.73 o 
  -6   4  11      148.49      137.25     16.15 o 
  -5   4  11      206.65      185.76      7.78 o 
  -4   4  11      936.67      841.68     83.43 o 
  -3   4  11     1138.41     1039.65     66.76 o 
  -2   4  11      796.21      845.55     53.51 o 
  -1   4  11     1126.65     1092.12     34.52 o 
   0   4  11       93.91      100.02      3.73 o 
   1   4  11     1127.48     1106.40     22.18 o 
   2   4  11      795.15      842.31     11.68 o 
   3   4  11     1138.73     1131.99     24.39 o 
   4   4  11      936.79      914.18     56.09 o 
   5   4  11      206.71      197.68      9.38 o 
   6   4  11      148.21      133.71     10.32 o 
   7   4  11      221.14      206.08     12.73 o 
   8   4  11       32.30       27.69      2.54 o 
   9   4  11       68.56       71.92      3.84 o 
  -9   5  11       24.12       24.78      4.93 o 
  -8   5  11       64.95       68.38      6.36 o 
  -7   5  11      281.67      254.63     16.67 o 
  -6   5  11        8.97        4.51      3.24 o 
  -5   5  11      144.67      136.95     12.91 o 
  -4   5  11       60.95       56.28      4.15 o 
  -3   5  11       25.22       22.49      2.38 o 
  -2   5  11       67.02       76.52      3.14 o 
  -1   5  11      147.25      156.33      9.02 o 
   0   5  11     3612.57     3676.97    179.63 o 
   1   5  11      147.18      157.39      3.81 o 
   2   5  11       67.09       65.92      5.45 o 
   3   5  11       25.16       23.74      3.24 o 
   4   5  11       61.41       61.71      2.86 o 
   5   5  11      144.42      143.98      9.80 o 
   6   5  11        8.99        7.46      1.63 o 
   7   5  11      281.91      247.49     11.76 o 
   8   5  11       64.86       60.73      3.55 o 
   9   5  11       24.10       20.90      2.61 o 
  -8   6  11       39.21       43.08      5.71 o 
  -7   6  11       48.66       43.76      4.61 o 
  -6   6  11      180.31      161.03     18.23 o 
  -5   6  11       47.41       43.13      6.10 o 
  -4   6  11       17.47       16.44      2.34 o 
  -3   6  11      164.03      147.22     15.05 o 
  -2   6  11      137.46      128.45     14.40 o 
  -1   6  11      418.30      443.98     32.64 o 
   0   6  11       33.63       40.10      2.27 o 
   1   6  11      418.51      444.77     21.07 o 
   2   6  11      136.86      143.56      3.83 o 
   3   6  11      163.86      153.98      7.49 o 
   4   6  11       17.45       15.20      1.83 o 
   5   6  11       47.34       44.52      4.93 o 
   6   6  11      180.54      166.43     12.46 o 
   7   6  11       48.71       45.37      3.06 o 
   8   6  11       39.26       38.13      3.12 o 
  -7   7  11       36.19       33.60      3.58 o 
  -6   7  11        9.51       12.24      2.55 o 
  -5   7  11      149.45      133.77      9.47 o 
  -4   7  11       39.18       30.85      3.83 o 
  -3   7  11       38.86       28.10      3.70 o 
  -2   7  11      232.10      197.94     18.42 o 
  -1   7  11       82.12       81.84      6.83 o 
   0   7  11       95.15       67.68      5.07 o 
   1   7  11       82.07       72.76      8.25 o 
   2   7  11      231.02      206.18     14.83 o 
   3   7  11       38.61       32.51      2.29 o 
   4   7  11       39.12       33.92      2.46 o 
   5   7  11      149.70      141.83     19.01 o 
   6   7  11        9.55       16.29      2.80 o 
   7   7  11       36.38       33.69      3.71 o 
  -7   8  11       14.73       12.40      2.73 o 
  -6   8  11       44.55       49.50      4.54 o 
  -5   8  11       42.86       49.34      5.64 o 
  -4   8  11       72.77       65.17      8.69 o 
  -3   8  11        9.47        9.57      2.14 o 
  -2   8  11       81.72       91.36      8.95 o 
  -1   8  11       47.35       38.27      4.25 o 
   0   8  11      277.54      291.75     21.33 o 
   1   8  11       47.60       36.99      2.52 o 
   2   8  11       81.90       91.88     11.23 o 
   3   8  11        9.50        7.28      1.59 o 
   4   8  11       72.52       63.27     10.12 o 
   5   8  11       42.80       45.99      3.89 o 
   6   8  11       44.67       56.88      5.06 o 
   7   8  11       14.66       14.53      4.41 o 
  -5   9  11       61.51       73.67      5.38 o 
  -4   9  11      151.09      155.07     12.78 o 
  -3   9  11        5.87        7.81      2.20 o 
  -2   9  11      186.69      205.13     22.45 o 
  -1   9  11        6.17        5.05      1.90 o 
   0   9  11       63.26       61.57      3.17 o 
   1   9  11        6.16        4.46      1.41 o 
   2   9  11      186.54      201.60     15.10 o 
   3   9  11        5.91        9.01      1.82 o 
   4   9  11      151.03      171.65     15.25 o 
   5   9  11       61.76       69.74      4.68 o 
  -4  10  11       21.13       24.91      5.06 o 
  -3  10  11       46.98       57.39      5.19 o 
  -2  10  11       41.16       38.24      7.85 o 
  -1  10  11       52.58       56.05      6.88 o 
   0  10  11       57.03       52.55      5.45 o 
   1  10  11       52.54       57.18      3.32 o 
   2  10  11       41.14       39.26      2.96 o 
   3  10  11       46.97       64.22      5.00 o 
   4  10  11       21.10       27.12      5.06 o 
   0  11  11       23.23       19.98      4.41 o 
   1  11  11       28.60       41.36      5.25 o 
   0   0  12     1405.03     1509.34    168.54 o 
   1   0  12        2.32        1.59      0.71 o 
   2   0  12      497.11      442.74      9.46 o 
   3   0  12      217.81      216.95      4.19 o 
   4   0  12      167.90      159.01      4.08 o 
   5   0  12        1.44       -0.30      1.05 o 
   6   0  12      220.59      208.33      9.99 o 
   7   0  12       41.44       41.35      2.52 o 
   8   0  12        1.50        2.90      1.70 o 
   9   0  12       36.01       37.37      4.93 o 
  10   0  12        4.66        6.49      3.50 o 
  -9   1  12       71.96       81.22      6.62 o 
  -8   1  12      126.89      138.83      7.66 o 
  -7   1  12      105.70      104.51      3.67 o 
  -6   1  12      263.03      267.23      6.61 o 
  -5   1  12       21.76       21.75      1.47 o 
  -4   1  12       69.47       74.68      2.64 o 
  -3   1  12     1013.30     1023.40     25.88 o 
  -2   1  12       23.66       24.83      2.21 o 
  -1   1  12       23.18       24.34      3.31 o 
   0   1  12      983.13     1074.25     38.15 o 
   1   1  12       23.31       21.25      1.26 o 
   2   1  12       23.60       29.05      2.17 o 
   3   1  12     1013.74     1078.32     39.22 o 
   4   1  12       69.38       76.10      3.03 o 
   5   1  12       21.74       22.10      3.57 o 
   6   1  12      263.54      259.26      5.18 o 
   7   1  12      105.74      108.18      6.23 o 
   8   1  12      126.72      127.06      6.10 o 
   9   1  12       72.19       64.48      6.23 o 
  -9   2  12      201.59      206.56      9.99 o 
  -8   2  12      141.75      141.39      7.59 o 
  -7   2  12       15.62       13.23      3.37 o 
  -6   2  12       24.71       20.24      3.50 o 
  -5   2  12       17.63       15.83      3.11 o 
  -4   2  12       38.42       33.76      2.40 o 
  -3   2  12       46.54       53.00      4.67 o 
  -2   2  12      115.46      134.64      4.13 o 
  -1   2  12      695.21      758.95     19.25 o 
   0   2  12      243.74      281.90     10.56 o 
   1   2  12      695.06      769.15     35.53 o 
   2   2  12      115.95      146.57      8.70 o 
   3   2  12       46.70       63.57      2.87 o 
   4   2  12       38.17       38.11      2.09 o 
   5   2  12       17.71       16.81      1.59 o 
   6   2  12       24.69       25.67      2.05 o 
   7   2  12       15.56       18.16      1.72 o 
   8   2  12      141.49      143.05      8.73 o 
   9   2  12      201.50      220.22     38.02 o 
  -9   3  12       70.23       74.61      6.62 o 
  -8   3  12       45.01       47.62      5.19 o 
  -7   3  12        7.56        7.40      2.85 o 
  -6   3  12      340.41      331.38     11.16 o 
  -5   3  12       93.59       75.27      3.71 o 
  -4   3  12       37.26       31.95      2.55 o 
  -3   3  12      584.26      539.47     42.36 o 
  -2   3  12      422.84      411.01     22.87 o 
  -1   3  12      208.26      215.99      9.84 o 
   0   3  12      687.90      720.17     30.35 o 
   1   3  12      207.93      211.84      4.24 o 
   2   3  12      422.65      418.15     10.80 o 
   3   3  12      584.56      648.39     30.53 o 
   4   3  12       37.33       41.65      2.26 o 
   5   3  12       93.85       83.04      3.18 o 
   6   3  12      340.67      323.51     17.62 o 
   7   3  12        7.69        6.16      1.52 o 
   8   3  12       45.17       47.70      3.01 o 
   9   3  12       70.32       70.81      4.98 o 
  -9   4  12      102.29      106.13      8.04 o 
  -8   4  12      204.21      190.60      9.60 o 
  -7   4  12      213.73      203.70      9.60 o 
  -6   4  12      175.08      153.16     16.61 o 
  -5   4  12       42.97       37.90      6.29 o 
  -4   4  12      120.64      100.50      7.14 o 
  -3   4  12      132.71      132.42      7.91 o 
  -2   4  12      139.97      143.62      7.40 o 
  -1   4  12      559.11      603.57     31.62 o 
   0   4  12     1572.70     1617.64     56.75 o 
   1   4  12      559.62      592.87     18.21 o 
   2   4  12      139.82      146.74      4.72 o 
   3   4  12      132.69      147.88      4.86 o 
   4   4  12      120.27      116.00      4.52 o 
   5   4  12       42.89       36.26      2.21 o 
   6   4  12      175.53      160.88     13.71 o 
   7   4  12      213.80      190.79     12.65 o 
   8   4  12      204.21      181.07     12.31 o 
   9   4  12      101.86       99.70      7.23 o 
  -8   5  12       10.79        9.60      3.89 o 
  -7   5  12       37.89       38.51      3.51 o 
  -6   5  12      183.15      179.49     17.78 o 
  -5   5  12       62.86       53.07      4.87 o 
  -4   5  12       69.00       64.26      3.66 o 
  -3   5  12      139.42      130.84      8.69 o 
  -2   5  12       97.78       90.01      6.11 o 
  -1   5  12      511.23      530.96     32.35 o 
   0   5  12      210.68      238.11     10.21 o 
   1   5  12      510.84      529.95     25.40 o 
   2   5  12       97.28       87.70      3.90 o 
   3   5  12      139.55      139.40      9.21 o 
   4   5  12       69.40       71.92      3.75 o 
   5   5  12       62.52       53.03      2.79 o 
   6   5  12      183.20      167.74      9.48 o 
   7   5  12       37.75       38.58      2.82 o 
   8   5  12       10.75        9.85      2.06 o 
  -8   6  12       56.56       56.96      6.62 o 
  -7   6  12       45.70       48.76      3.88 o 
  -6   6  12       54.77       51.66      8.82 o 
  -5   6  12       41.62       33.95      3.20 o 
  -4   6  12       86.15       78.51      9.86 o 
  -3   6  12      176.26      164.70     20.05 o 
  -2   6  12       55.77       53.19      8.24 o 
  -1   6  12      235.43      242.60     15.21 o 
   0   6  12      124.38      139.61      7.98 o 
   1   6  12      235.62      247.29     18.14 o 
   2   6  12       55.75       52.10      8.11 o 
   3   6  12      176.13      164.61     10.62 o 
   4   6  12       86.30       85.62      5.75 o 
   5   6  12       41.63       37.81      5.84 o 
   6   6  12       54.63       50.23      5.84 o 
   7   6  12       45.73       43.52      4.41 o 
   8   6  12       56.54       50.51      4.43 o 
  -7   7  12       62.21       61.86      9.73 o 
  -6   7  12       99.59      112.74     16.93 o 
  -5   7  12      110.90      109.65     11.09 o 
  -4   7  12       13.07       11.14      2.29 o 
  -3   7  12       50.34       48.39      3.57 o 
  -2   7  12       99.87       94.18      5.45 o 
  -1   7  12      102.54      112.65      7.55 o 
   0   7  12      156.00      194.04     10.93 o 
   1   7  12      102.74      112.31     13.75 o 
   2   7  12       99.87       96.31      9.00 o 
   3   7  12       50.23       51.05      4.94 o 
   4   7  12       12.95       11.18      1.75 o 
   5   7  12      110.67      107.08     16.41 o 
   6   7  12       99.71      111.38     15.83 o 
   7   7  12       62.07       66.38      5.97 o 
  -6   8  12       24.63       22.22      3.25 o 
  -5   8  12      136.64      135.12     22.38 o 
  -4   8  12       38.72       44.31      8.50 o 
  -3   8  12       36.98       40.62      3.39 o 
  -2   8  12       31.93       28.28      2.98 o 
  -1   8  12        0.39        0.51      1.12 o 
   0   8  12       10.56       10.26      1.45 o 
   1   8  12        0.39       -0.10      1.04 o 
   2   8  12       31.88       30.56      2.47 o 
   3   8  12       36.86       37.56      3.13 o 
   4   8  12       38.49       42.08      3.67 o 
   5   8  12      136.74      143.49     12.52 o 
   6   8  12       24.57       23.98      3.44 o 
  -5   9  12       66.25       85.24      7.40 o 
  -4   9  12       55.96       51.36      5.06 o 
  -3   9  12       20.86       19.48      2.89 o 
  -2   9  12       33.65       38.31      3.49 o 
  -1   9  12       12.48       18.78      2.80 o 
   0   9  12       40.48       44.11      3.30 o 
   1   9  12       12.36       15.13      2.04 o 
   2   9  12       33.53       34.82      3.34 o 
   3   9  12       20.79       21.18      2.38 o 
   4   9  12       55.71       52.28     10.25 o 
   5   9  12       66.40       64.87      6.49 o 
  -3  10  12       68.46       95.11      7.78 o 
  -2  10  12       28.39       37.05      3.76 o 
  -1  10  12       34.08       44.79     12.46 o 
   0  10  12       34.11       39.18      5.19 o 
   1  10  12       34.22       39.24      3.02 o 
   2  10  12       28.54       37.42      3.35 o 
   3  10  12       68.43       84.61     18.03 o 
   1   0  13      387.50      376.97     36.39 o 
   2   0  13       55.91       50.17      2.22 o 
   3   0  13       15.18       16.34      1.93 o 
   4   0  13      276.32      282.61      8.35 o 
   5   0  13      107.49       96.42      3.19 o 
   6   0  13      112.54      118.10      4.67 o 
   7   0  13       36.70       46.91      2.71 o 
   8   0  13      102.79      105.61      4.86 o 
   9   0  13      273.19      261.31     11.16 o 
  -7   1  13       74.94       76.29      5.06 o 
  -6   1  13      446.76      431.74      8.58 o 
  -5   1  13       44.32       44.01      2.32 o 
  -4   1  13      160.40      131.82      6.49 o 
  -3   1  13      114.23      116.47      3.98 o 
  -2   1  13        2.16        3.37      1.10 o 
  -1   1  13       64.26       74.34      5.84 o 
   0   1  13      176.90      181.12      6.74 o 
   1   1  13       64.03       76.37      4.39 o 
   2   1  13        2.19        4.95      0.89 o 
   3   1  13      113.64      125.66      5.56 o 
   4   1  13      159.77      138.01      4.06 o 
   5   1  13       44.33       54.34      4.16 o 
   6   1  13      447.54      432.57      6.79 o 
   7   1  13       74.95       72.10      4.53 o 
   8   1  13      171.91      169.38      6.10 o 
   9   1  13        2.23        1.56      2.59 o 
  -8   2  13       67.62       62.93      5.71 o 
  -7   2  13      121.21      120.93      7.40 o 
  -6   2  13      766.75      762.66     16.48 o 
  -5   2  13       42.44       43.34      4.41 o 
  -4   2  13      465.78      410.02     26.79 o 
  -3   2  13      251.96      230.83     10.70 o 
  -2   2  13      114.67      118.02      4.12 o 
  -1   2  13      757.57      818.83     12.63 o 
   0   2  13      830.15      859.06     15.48 o 
   1   2  13      758.07      837.01     24.71 o 
   2   2  13      114.90      123.47      7.35 o 
   3   2  13      251.82      256.98     12.92 o 
   4   2  13      465.73      453.09     24.55 o 
   5   2  13       42.47       44.56      2.59 o 
   6   2  13      766.37      788.71     37.01 o 
   7   2  13      121.25      111.61      7.04 o 
   8   2  13       67.59       68.97      8.17 o 
   9   2  13       11.73       18.31      2.89 o 
  -9   3  13        0.77       -0.39      2.72 o 
  -8   3  13       13.92       11.81      3.76 o 
  -7   3  13      123.11      119.50      7.53 o 
  -6   3  13       94.21       84.34      6.10 o 
  -5   3  13      191.07      170.93      5.48 o 
  -4   3  13      202.57      193.74     16.87 o 
  -3   3  13        8.29        7.68      1.68 o 
  -2   3  13      120.05      117.26      4.64 o 
  -1   3  13       36.51       38.72      2.09 o 
   0   3  13      159.67      171.11      6.45 o 
   1   3  13       36.82       40.43      2.14 o 
   2   3  13      120.13      115.18      3.37 o 
   3   3  13        8.40        8.89      1.64 o 
   4   3  13      202.30      206.22     10.69 o 
   5   3  13      190.98      182.26      4.55 o 
   6   3  13       94.04       90.28      4.08 o 
   7   3  13      122.89      104.01      8.09 o 
   8   3  13       14.03       13.63      2.10 o 
   9   3  13        0.77        2.16      1.87 o 
  -9   4  13       73.70       78.63      7.27 o 
  -8   4  13       65.98       60.07      6.36 o 
  -7   4  13        1.51        3.76      2.98 o 
  -6   4  13       66.69       54.99      3.60 o 
  -5   4  13      125.66      111.02     11.22 o 
  -4   4  13      334.88      309.97     16.22 o 
  -3   4  13        1.63        1.95      1.28 o 
  -2   4  13      320.86      329.89     18.12 o 
  -1   4  13      241.73      251.89     11.17 o 
   0   4  13      502.20      500.85     14.99 o 
   1   4  13      241.91      256.72     10.72 o 
   2   4  13      321.08      336.96      8.35 o 
   3   4  13        1.58        2.08      1.33 o 
   4   4  13      334.05      351.80     12.33 o 
   5   4  13      125.55      119.79      6.75 o 
   6   4  13       66.45       62.60      4.19 o 
   7   4  13        1.52        2.26      1.35 o 
   8   4  13       66.00       58.77      5.50 o 
   9   4  13       73.77       64.58      7.88 o 
  -8   5  13        2.95        5.19      3.11 o 
  -7   5  13      187.49      189.66     14.92 o 
  -6   5  13        8.29        5.38      1.93 o 
  -5   5  13       36.24       36.52      4.09 o 
  -4   5  13      117.53      106.24     10.51 o 
  -3   5  13     1632.13     1542.77    147.85 o 
  -2   5  13      685.60      710.95     48.27 o 
  -1   5  13      144.10      152.42     11.77 o 
   0   5  13        4.18        4.44      1.24 o 
   1   5  13      144.28      151.39      4.10 o 
   2   5  13      687.11      712.45     42.30 o 
   3   5  13     1633.21     1672.84     50.60 o 
   4   5  13      117.99      119.08      4.85 o 
   5   5  13       36.27       32.91      2.71 o 
   6   5  13        8.28        7.86      1.71 o 
   7   5  13      187.05      185.04     12.57 o 
   8   5  13        3.03        4.77      1.74 o 
  -7   6  13       99.03       91.26      5.15 o 
  -6   6  13       11.32       14.36      2.58 o 
  -5   6  13       78.81       69.28      4.21 o 
  -4   6  13       10.11        9.78      2.20 o 
  -3   6  13       46.01       42.15      6.88 o 
  -2   6  13      306.81      292.47     26.99 o 
  -1   6  13       30.16       34.15      4.41 o 
   0   6  13       25.19       26.75      2.27 o 
   1   6  13       30.31       32.03      2.24 o 
   2   6  13      306.94      298.02     25.04 o 
   3   6  13       45.79       41.05      5.19 o 
   4   6  13       10.17       13.22      2.63 o 
   5   6  13       78.95       79.33      6.10 o 
   6   6  13       11.33       15.26      2.73 o 
   7   6  13       98.71       97.11     13.49 o 
  -7   7  13       14.17       15.68      2.96 o 
  -6   7  13        9.93        6.16      2.14 o 
  -5   7  13        3.06        4.64      2.03 o 
  -4   7  13      110.10       96.28     16.87 o 
  -3   7  13       13.03       13.47      5.06 o 
  -2   7  13       10.19        8.02      2.14 o 
  -1   7  13      102.98       86.98      7.91 o 
   0   7  13       82.57       81.29      8.21 o 
   1   7  13      102.69       99.87      3.62 o 
   2   7  13       10.15       10.92      1.72 o 
   3   7  13       12.96       15.56      2.04 o 
   4   7  13      109.94      105.03      9.44 o 
   5   7  13        3.03        2.64      1.83 o 
   6   7  13       10.04        9.25      2.52 o 
   7   7  13       14.20       15.44      4.15 o 
  -6   8  13        1.18        2.16      1.96 o 
  -5   8  13       66.72       71.86      7.91 o 
  -4   8  13       12.97       18.77      2.93 o 
  -3   8  13       16.27       13.93      2.49 o 
  -2   8  13       71.87       75.07      4.87 o 
  -1   8  13       21.36       21.26      2.75 o 
   0   8  13       64.75       63.07      4.23 o 
   1   8  13       21.07       20.59      2.19 o 
   2   8  13       72.11       76.84      3.80 o 
   3   8  13       16.41       13.46      1.99 o 
   4   8  13       12.98       22.97      3.83 o 
   5   8  13       66.78       80.36     13.69 o 
   6   8  13        1.18        0.91      2.47 o 
  -5   9  13       45.82       58.52      6.75 o 
  -4   9  13       25.08       32.42      3.67 o 
  -3   9  13        9.61       12.04      2.58 o 
  -2   9  13       33.97       30.39      4.41 o 
  -1   9  13       27.20       29.52      3.21 o 
   0   9  13       34.68       40.35      3.44 o 
   1   9  13       26.98       30.88      2.67 o 
   2   9  13       34.07       33.30      2.76 o 
   3   9  13        9.50       12.75      2.15 o 
   4   9  13       24.99       31.87      4.02 o 
   5   9  13       45.72       56.70      6.23 o 
  -2  10  13        8.98        9.34      3.89 o 
  -1  10  13        2.61        3.99      2.15 o 
   0  10  13       34.77       38.15      5.32 o 
   1  10  13        2.63        4.87      2.11 o 
   2  10  13        9.01        9.35      2.08 o 
   3  10  13        5.19        2.59      3.24 o 
   0   0  14       26.62       17.43      2.21 o 
   1   0  14      526.77      510.14     28.54 o 
   2   0  14      205.42      198.77      4.31 o 
   3   0  14       34.84       50.53      2.34 o 
   4   0  14       56.57       69.84      2.75 o 
   5   0  14      108.07       96.00      4.17 o 
   6   0  14      866.10      852.33     23.74 o 
   7   0  14       26.33       30.93      2.93 o 
   8   0  14        3.40        4.41      2.85 o 
  -7   1  14       68.15       71.89      4.13 o 
  -6   1  14      123.16      110.89      8.43 o 
  -5   1  14       60.63       60.07      5.06 o 
  -4   1  14      346.80      338.43      7.04 o 
  -3   1  14        9.00        5.90      1.43 o 
  -2   1  14      236.90      216.83      5.55 o 
  -1   1  14       93.80       87.12     12.13 o 
   0   1  14       57.03       55.83      3.85 o 
   1   1  14       93.81       89.71      3.64 o 
   2   1  14      236.97      238.87      5.30 o 
   3   1  14        9.00        7.25      1.34 o 
   4   1  14      346.54      365.59     18.10 o 
   5   1  14       60.87       60.59      5.17 o 
   6   1  14      123.51      118.44      4.80 o 
   7   1  14       68.44       76.23      3.69 o 
   8   1  14       48.87       51.45      3.89 o 
   9   1  14       16.94       14.66      3.76 o 
  -8   2  14      157.27      183.98      9.34 o 
  -7   2  14      125.24      127.28      7.66 o 
  -6   2  14       26.46       26.08      4.02 o 
  -5   2  14       59.83       58.26      5.19 o 
  -4   2  14        9.56       12.02      1.90 o 
  -3   2  14      379.54      366.77     20.95 o 
  -2   2  14       36.02       34.09      2.55 o 
  -1   2  14       20.60       22.58      2.20 o 
   0   2  14       92.79       99.00      3.12 o 
   1   2  14       20.50       25.78      2.17 o 
   2   2  14       36.01       29.34      2.11 o 
   3   2  14      378.89      404.62     16.20 o 
   4   2  14        9.56       10.69      1.27 o 
   5   2  14       59.78       60.22      4.40 o 
   6   2  14       26.42       24.18      2.27 o 
   7   2  14      124.93      122.25      6.54 o 
   8   2  14      157.18      165.60      7.78 o 
   9   2  14       13.41       12.53      2.60 o 
  -9   3  14       71.45       74.61      7.14 o 
  -8   3  14        8.52        6.62      3.37 o 
  -7   3  14      359.93      352.91     12.59 o 
  -6   3  14       53.57       45.28      3.40 o 
  -5   3  14        1.22        2.63      1.46 o 
  -4   3  14      362.30      324.75     27.44 o 
  -3   3  14      268.08      247.74     17.45 o 
  -2   3  14      907.58      875.32     36.01 o 
  -1   3  14      629.20      609.26     24.32 o 
   0   3  14        7.85       10.45      1.44 o 
   1   3  14      629.58      626.56     13.37 o 
   2   3  14      907.98      919.50     33.06 o 
   3   3  14      267.70      275.39      6.74 o 
   4   3  14      362.09      373.21      8.02 o 
   5   3  14        1.28        2.75      1.17 o 
   6   3  14       53.58       53.35      3.69 o 
   7   3  14      360.20      312.87     10.78 o 
   8   3  14        8.62        9.27      1.99 o 
   9   3  14       71.65       72.75      5.77 o 
  -8   4  14        2.31        5.32      3.37 o 
  -7   4  14        9.21        7.40      3.11 o 
  -6   4  14      300.71      275.70     25.56 o 
  -5   4  14      437.05      392.67     26.27 o 
  -4   4  14      104.18       96.29      7.01 o 
  -3   4  14      108.69      107.55      4.74 o 
  -2   4  14      249.26      244.60     11.48 o 
  -1   4  14      929.18      948.46     48.57 o 
   0   4  14        8.64       13.73      1.62 o 
   1   4  14      929.03      957.53     29.78 o 
   2   4  14      248.48      235.91      7.59 o 
   3   4  14      108.77      109.49      4.50 o 
   4   4  14      103.72      107.74      6.29 o 
   5   4  14      437.87      452.93      9.28 o 
   6   4  14      301.18      278.18     15.67 o 
   7   4  14        9.17        8.09      1.81 o 
   8   4  14        2.27        2.85      1.66 o 
  -8   5  14      144.85      132.47      8.95 o 
  -7   5  14      127.44      113.79      8.17 o 
  -6   5  14      300.12      264.89     30.23 o 
  -5   5  14       78.46       67.18      5.97 o 
  -4   5  14       88.41       73.44      4.48 o 
  -3   5  14       85.03       77.00      7.98 o 
  -2   5  14      600.39      577.11     42.23 o 
  -1   5  14      120.53      122.09      5.63 o 
   0   5  14       27.53       30.13      2.10 o 
   1   5  14      120.60      124.56      7.80 o 
   2   5  14      600.53      621.30     16.13 o 
   3   5  14       84.99       83.55      4.13 o 
   4   5  14       88.34       82.29      7.91 o 
   5   5  14       78.37       74.80      4.33 o 
   6   5  14      299.93      271.55     26.73 o 
   7   5  14      127.27      108.98      5.50 o 
   8   5  14      145.08      132.43      6.41 o 
  -7   6  14       44.11       35.82      3.69 o 
  -6   6  14      164.92      156.99     12.39 o 
  -5   6  14        6.62        8.30      2.10 o 
  -4   6  14       83.60       82.56      4.43 o 
  -3   6  14        7.04        5.32      1.84 o 
  -2   6  14      121.88      108.74     13.36 o 
  -1   6  14      310.60      303.80     18.97 o 
   0   6  14      445.00      448.19     28.40 o 
   1   6  14      310.36      305.27     16.70 o 
   2   6  14      121.94      117.74     11.55 o 
   3   6  14        6.99        5.78      1.77 o 
   4   6  14       83.83       85.37      3.67 o 
   5   6  14        6.60        7.48      1.69 o 
   6   6  14      164.92      158.42     25.82 o 
   7   6  14       44.16       34.24      3.80 o 
  -6   7  14       91.04       85.84      9.28 o 
  -5   7  14       49.51       50.11      6.42 o 
  -4   7  14        3.88        4.86      1.96 o 
  -3   7  14       18.02       12.98      3.76 o 
  -2   7  14       29.79       30.89      4.22 o 
  -1   7  14       89.91       92.92     12.20 o 
   0   7  14      251.77      252.80     19.01 o 
   1   7  14       90.22       97.87      3.74 o 
   2   7  14       29.64       26.14      2.83 o 
   3   7  14       17.88       11.86      1.86 o 
   4   7  14        3.97        5.12      1.60 o 
   5   7  14       49.64       57.16      4.22 o 
   6   7  14       91.23       99.28     12.13 o 
  -5   8  14       23.91       26.25      5.45 o 
  -4   8  14       25.53       26.89      3.76 o 
  -3   8  14       14.94       13.09      2.60 o 
  -2   8  14       30.49       27.50      4.67 o 
  -1   8  14       53.99       56.19     14.14 o 
   0   8  14        0.00       -0.73      1.14 o 
   1   8  14       53.91       57.74      3.17 o 
   2   8  14       30.46       27.54      2.53 o 
   3   8  14       14.66       13.22      2.05 o 
   4   8  14       25.44       21.88      3.83 o 
   5   8  14       23.97       27.43      3.89 o 
  -4   9  14       10.20        9.08      4.02 o 
  -3   9  14       19.87       18.21      2.99 o 
  -2   9  14        7.76        9.18      2.46 o 
  -1   9  14        7.73        7.05      2.20 o 
   0   9  14        0.17        2.28      2.47 o 
   1   9  14        7.72        5.69      1.67 o 
   2   9  14        7.76        8.17      1.88 o 
   3   9  14       19.95       15.80      2.71 o 
   4   9  14       10.14       14.40      4.15 o 
  -1  10  14       12.46       21.67      4.67 o 
   0  10  14       39.34       49.04      5.71 o 
   1  10  14       12.34       16.45      2.98 o 
   1   0  15      161.51      144.96      9.23 o 
   2   0  15        0.28        0.71      0.92 o 
   3   0  15       36.35       43.18      3.92 o 
   4   0  15      304.48      284.88     13.56 o 
   5   0  15      181.53      187.70      6.36 o 
   6   0  15       55.04       62.05      3.85 o 
   7   0  15      200.01      188.61      7.46 o 
   8   0  15       87.67       99.00      7.14 o 
  -7   1  15      190.84      175.03      8.82 o 
  -6   1  15      188.01      196.57      8.95 o 
  -5   1  15       95.64      101.59      6.49 o 
  -4   1  15      213.71      189.26      7.27 o 
  -3   1  15       38.67       32.10      2.51 o 
  -2   1  15       61.10       61.85      3.30 o 
  -1   1  15      166.31      158.37      5.71 o 
   0   1  15        0.35        3.96      1.58 o 
   1   1  15      165.84      162.44      7.06 o 
   2   1  15       61.09       67.00      2.64 o 
   3   1  15       38.61       35.99      2.34 o 
   4   1  15      213.46      201.65      6.39 o 
   5   1  15       96.02       94.91      3.99 o 
   6   1  15      187.86      206.09      9.89 o 
   7   1  15      190.31      205.37     13.23 o 
   8   1  15        0.76       -1.17      2.34 o 
  -8   2  15       29.08       26.99      4.67 o 
  -7   2  15       27.49       34.38      4.80 o 
  -6   2  15      138.52      128.97      7.66 o 
  -5   2  15      454.19      428.25     26.53 o 
  -4   2  15       35.32       34.61      2.75 o 
  -3   2  15       13.42       12.55      1.96 o 
  -2   2  15       93.14       87.26      3.94 o 
  -1   2  15      530.64      506.00     12.52 o 
   0   2  15        1.70        0.95      0.92 o 
   1   2  15      531.11      552.72     20.09 o 
   2   2  15       92.97       96.42      2.94 o 
   3   2  15       13.42       16.58      1.50 o 
   4   2  15       35.47       38.40      2.39 o 
   5   2  15      454.17      467.23     19.26 o 
   6   2  15      138.66      139.26      5.46 o 
   7   2  15       27.44       31.54      3.12 o 
   8   2  15       29.14       36.46      5.19 o 
  -8   3  15       66.42       70.32      6.75 o 
  -7   3  15       67.46       71.10      6.49 o 
  -6   3  15      110.71      103.02      7.01 o 
  -5   3  15       69.71       59.19      3.89 o 
  -4   3  15       99.39       88.90      4.21 o 
  -3   3  15      264.03      250.62     16.87 o 
  -2   3  15       75.39       72.50      3.75 o 
  -1   3  15      131.43      125.44      6.20 o 
   0   3  15      194.34      197.58      5.62 o 
   1   3  15      131.59      121.17      3.70 o 
   2   3  15       75.49       70.45      2.96 o 
   3   3  15      264.48      296.50      7.20 o 
   4   3  15       99.63      105.44      4.58 o 
   5   3  15       69.12       66.74      3.89 o 
   6   3  15      110.68       99.56      6.90 o 
   7   3  15       67.40       68.29      5.37 o 
   8   3  15       66.18       61.84      4.73 o 
  -8   4  15      235.39      235.88     11.29 o 
  -7   4  15        9.70        8.82      3.63 o 
  -6   4  15       13.26       14.05      4.87 o 
  -5   4  15      170.02      168.22     13.23 o 
  -4   4  15      142.92      121.06     12.72 o 
  -3   4  15      139.52      135.65      6.68 o 
  -2   4  15       40.38       35.35      3.32 o 
  -1   4  15      202.93      209.91     14.03 o 
   0   4  15      171.54      166.73      8.13 o 
   1   4  15      202.97      200.91      9.86 o 
   2   4  15       40.32       36.49      2.32 o 
   3   4  15      139.34      143.41      5.27 o 
   4   4  15      142.22      135.27      5.26 o 
   5   4  15      169.57      191.28      6.37 o 
   6   4  15       13.17       14.14      1.73 o 
   7   4  15        9.83        6.96      1.79 o 
   8   4  15      234.94      218.79     16.19 o 
  -7   5  15        9.55        9.86      3.89 o 
  -6   5  15        1.39        1.18      1.83 o 
  -5   5  15       19.52       15.46      2.58 o 
  -4   5  15       51.96       49.10      3.51 o 
  -3   5  15      492.00      467.67     24.26 o 
  -2   5  15      265.48      243.31     19.85 o 
  -1   5  15       41.71       43.55      2.52 o 
   0   5  15      121.52      123.88      7.30 o 
   1   5  15       41.85       48.08      2.70 o 
   2   5  15      265.33      262.40      5.60 o 
   3   5  15      492.81      507.63     25.82 o 
   4   5  15       52.21       56.53      6.03 o 
   5   5  15       19.53       21.54      2.75 o 
   6   5  15        1.44        1.67      1.84 o 
   7   5  15        9.59        4.61      2.20 o 
  -7   6  15       22.17       24.82      3.42 o 
  -6   6  15        1.38        2.49      1.87 o 
  -5   6  15       13.97       13.23      3.05 o 
  -4   6  15      107.14       91.71     10.96 o 
  -3   6  15       42.18       33.73      4.54 o 
  -2   6  15       10.08        7.17      1.99 o 
  -1   6  15      184.74      205.72     11.82 o 
   0   6  15       13.79        9.14      1.61 o 
   1   6  15      185.18      200.47      6.57 o 
   2   6  15       10.12        5.31      2.21 o 
   3   6  15       41.98       38.80      3.21 o 
   4   6  15      107.28      102.12      4.28 o 
   5   6  15       14.05       16.46      3.11 o 
   6   6  15        1.38       -0.31      1.77 o 
   7   6  15       22.52       25.30      5.06 o 
  -6   7  15       54.15       51.77      6.29 o 
  -5   7  15       79.82       72.04     10.12 o 
  -4   7  15       54.02       54.05     12.85 o 
  -3   7  15      102.76       95.85      8.17 o 
  -2   7  15       59.53       62.70      4.13 o 
  -1   7  15        7.84        9.71      2.20 o 
   0   7  15       78.96       84.22      5.50 o 
   1   7  15        7.86       13.24      2.42 o 
   2   7  15       59.44       62.03      4.03 o 
   3   7  15      102.89       89.56      4.09 o 
   4   7  15       54.00       54.72      3.24 o 
   5   7  15       79.84       73.03     10.64 o 
   6   7  15       54.36       45.54      5.97 o 
  -5   8  15        1.09        2.98      3.24 o 
  -4   8  15       73.39       85.58     12.78 o 
  -3   8  15       27.78       28.55      3.44 o 
  -2   8  15       53.68       64.36      8.24 o 
  -1   8  15       20.07       18.06      2.75 o 
   0   8  15        0.03        0.64      1.55 o 
   1   8  15       20.12       22.54      2.39 o 
   2   8  15       53.68       66.27      6.90 o 
   3   8  15       27.79       34.15      2.86 o 
   4   8  15       73.48       84.14      5.09 o 
   5   8  15        1.09        8.17      3.63 o 
  -3   9  15       52.35       69.67      7.01 o 
  -2   9  15        6.92       13.63      2.77 o 
  -1   9  15       60.62       66.37      4.59 o 
   0   9  15        0.86        0.44      1.64 o 
   1   9  15       60.56       68.71      3.64 o 
   2   9  15        6.86       13.32      2.20 o 
   3   9  15       52.61       59.77      3.63 o 
   0   0  16       69.22       75.42      9.73 o 
   1   0  16       28.50       33.88      2.19 o 
   2   0  16      129.91      132.28      9.53 o 
   3   0  16        1.54        3.53      1.14 o 
   4   0  16       21.22       21.48      2.51 o 
   5   0  16      441.91      432.20      9.08 o 
   6   0  16      217.31      198.01      7.53 o 
   7   0  16        0.37        0.58      1.60 o 
   8   0  16        0.62        0.78      2.59 o 
  -7   1  16      108.86      103.28      7.27 o 
  -6   1  16      121.77      118.85      7.40 o 
  -5   1  16      119.69      103.41      6.62 o 
  -4   1  16       47.96       44.83      3.10 o 
  -3   1  16       47.27       43.76      4.80 o 
  -2   1  16      429.97      406.38      8.07 o 
  -1   1  16        2.37        2.76      1.12 o 
   0   1  16      296.24      288.96     15.14 o 
   1   1  16        2.33        1.49      1.00 o 
   2   1  16      430.17      430.72     12.20 o 
   3   1  16       47.29       47.39      2.82 o 
   4   1  16       47.88       41.19      2.54 o 
   5   1  16      119.95      119.58      4.63 o 
   6   1  16      121.90      124.04      4.50 o 
   7   1  16      108.88      115.99      8.37 o 
   8   1  16       63.89       57.48      6.10 o 
  -8   2  16       46.25       51.38      5.97 o 
  -7   2  16       45.67       52.03      5.71 o 
  -6   2  16       13.72       14.92      3.76 o 
  -5   2  16      278.30      245.53     12.39 o 
  -4   2  16       49.15       48.62      3.23 o 
  -3   2  16        4.69        3.31      1.42 o 
  -2   2  16       81.36       81.91      4.35 o 
  -1   2  16       12.35       11.46      2.14 o 
   0   2  16      147.37      138.35      3.97 o 
   1   2  16       12.40       14.63      1.44 o 
   2   2  16       81.41       88.19      3.24 o 
   3   2  16        4.69        3.87      1.60 o 
   4   2  16       48.71       47.68      2.69 o 
   5   2  16      278.61      279.62     14.50 o 
   6   2  16       13.55       12.65      2.43 o 
   7   2  16       45.61       51.76      3.94 o 
   8   2  16       46.25       60.85      6.36 o 
  -8   3  16        3.37        6.62      3.50 o 
  -7   3  16      159.99      156.35      9.21 o 
  -6   3  16       33.83       29.32      4.67 o 
  -5   3  16        9.94        9.50      2.05 o 
  -4   3  16       35.23       33.27      2.97 o 
  -3   3  16       77.08       68.42      5.71 o 
  -2   3  16      371.86      341.24     15.57 o 
  -1   3  16      257.97      266.76      8.20 o 
   0   3  16      833.22      881.18     27.87 o 
   1   3  16      257.50      263.91      9.14 o 
   2   3  16      371.98      364.92     12.61 o 
   3   3  16       77.01       81.17      4.13 o 
   4   3  16       35.27       36.62      4.74 o 
   5   3  16        9.93       14.77      3.70 o 
   6   3  16       33.89       29.25      3.12 o 
   7   3  16      159.53      146.40     18.23 o 
   8   3  16        3.39        5.16      2.34 o 
  -7   4  16      288.78      280.52     12.33 o 
  -6   4  16       90.82       77.92      7.20 o 
  -5   4  16       69.99       70.31      4.16 o 
  -4   4  16      171.24      150.63     11.03 o 
  -3   4  16      100.13       90.22      4.39 o 
  -2   4  16       33.29       32.76      2.37 o 
  -1   4  16      319.93      338.14     18.53 o 
   0   4  16       45.07       50.81      2.68 o 
   1   4  16      319.92      343.32     15.48 o 
   2   4  16       33.33       32.90      2.37 o 
   3   4  16       99.94       98.27      5.64 o 
   4   4  16      171.45      176.08      6.19 o 
   5   4  16       70.24       71.52      4.31 o 
   6   4  16       90.66       89.76      4.85 o 
   7   4  16      289.18      255.22     21.59 o 
  -7   5  16       10.16        9.21      4.02 o 
  -6   5  16      103.27       97.45     12.46 o 
  -5   5  16        7.73        5.87      2.03 o 
  -4   5  16        6.29        3.61      1.83 o 
  -3   5  16      109.36      103.06     10.06 o 
  -2   5  16      403.03      370.14     30.94 o 
  -1   5  16      469.56      485.32     27.60 o 
   0   5  16      151.12      145.26      6.86 o 
   1   5  16      469.22      485.26     15.99 o 
   2   5  16      402.97      392.53     11.26 o 
   3   5  16      109.11      110.28     10.90 o 
   4   5  16        6.16        4.41      1.83 o 
   5   5  16        7.78        6.42      2.06 o 
   6   5  16      103.22      108.50     12.97 o 
   7   5  16       10.17        7.78      3.63 o 
  -6   6  16       23.07       19.40      3.12 o 
  -5   6  16      190.57      187.47     18.10 o 
  -4   6  16       28.11       24.48      3.06 o 
  -3   6  16       62.10       60.33      5.19 o 
  -2   6  16       72.55       72.34      6.88 o 
  -1   6  16       81.43       77.23      8.17 o 
   0   6  16        2.25        2.15      1.33 o 
   1   6  16       81.68       87.54      4.20 o 
   2   6  16       72.27       73.83      4.25 o 
   3   6  16       62.15       68.34      4.22 o 
   4   6  16       28.06       30.01      3.25 o 
   5   6  16      190.74      203.34     11.19 o 
   6   6  16       22.85       24.13      3.44 o 
  -5   7  16       36.46       41.96      3.97 o 
  -4   7  16       52.29       44.84      3.89 o 
  -3   7  16      128.21      133.43     14.99 o 
  -2   7  16       39.00       35.92      3.39 o 
  -1   7  16      131.31      132.32     14.60 o 
   0   7  16       31.31       34.50      3.61 o 
   1   7  16      131.33      143.54      8.31 o 
   2   7  16       39.06       42.86      3.70 o 
   3   7  16      128.60      142.20      5.96 o 
   4   7  16       52.38       50.89      6.15 o 
   5   7  16       36.40       38.17      5.13 o 
  -4   8  16        1.91        2.85      3.11 o 
  -3   8  16       14.98       17.51      5.13 o 
  -2   8  16       11.76       13.39      2.75 o 
  -1   8  16      103.54      109.77     12.59 o 
   0   8  16       96.46      111.26     15.89 o 
   1   8  16      103.46      116.56     11.55 o 
   2   8  16       11.68       13.85      2.77 o 
   3   8  16       14.96       17.06      2.38 o 
   4   8  16        1.89        1.94      1.60 o 
  -2   9  16       60.49       76.42      7.14 o 
  -1   9  16       40.62       49.82      5.84 o 
   0   9  16        5.13        5.72      2.24 o 
   1   9  16       40.51       42.55      3.94 o 
   2   9  16       60.64       73.56      9.20 o 
   1   0  17       30.45       33.27      2.22 o 
   2   0  17        9.29        9.47      1.52 o 
   3   0  17       60.40       57.80      4.36 o 
   4   0  17      904.80      907.29     74.67 o 
   5   0  17       61.12       53.55      3.07 o 
   6   0  17       35.86       27.60      3.07 o 
   7   0  17        2.17        2.34      1.83 o 
   8   0  17       37.25       43.12      3.99 o 
  -7   1  17       13.17       19.33      4.15 o 
  -6   1  17       79.18       77.46      6.23 o 
  -5   1  17       85.58       91.73      6.62 o 
  -4   1  17        9.93        6.50      1.74 o 
  -3   1  17       36.51       34.82      2.86 o 
  -2   1  17       86.73       84.06      6.24 o 
  -1   1  17      129.89      127.45      3.97 o 
   0   1  17      285.16      274.44     15.99 o 
   1   1  17      129.64      136.71      4.90 o 
   2   1  17       86.65       80.78      3.80 o 
   3   1  17       36.63       38.88      3.53 o 
   4   1  17        9.91        8.39      1.67 o 
   5   1  17       85.61       94.57      5.53 o 
   6   1  17       79.15       74.36      3.64 o 
   7   1  17       13.11       16.14      2.84 o 
   8   1  17       16.00       18.03      4.54 o 
  -8   2  17      110.59      106.78      8.04 o 
  -7   2  17       43.01       37.76      5.32 o 
  -6   2  17       48.36       50.60      5.58 o 
  -5   2  17       49.89       42.34      3.33 o 
  -4   2  17       29.01       28.94      2.83 o 
  -3   2  17       35.58       35.13      3.02 o 
  -2   2  17      111.01       98.28      4.36 o 
  -1   2  17      124.81      126.99      4.90 o 
   0   2  17      364.35      369.60     18.40 o 
   1   2  17      124.28      138.43      5.49 o 
   2   2  17      111.32      111.78      3.73 o 
   3   2  17       35.59       37.65      3.16 o 
   4   2  17       29.01       33.61      2.51 o 
   5   2  17       49.68       47.66      3.22 o 
   6   2  17       48.36       50.45      3.95 o 
   7   2  17       42.88       45.42      3.94 o 
   8   2  17      110.49      111.71      8.17 o 
  -7   3  17       99.34       95.49      7.66 o 
  -6   3  17       10.52       16.61      4.02 o 
  -5   3  17       15.16       11.23      2.27 o 
  -4   3  17       87.61       71.75      4.02 o 
  -3   3  17      405.06      355.34     16.35 o 
  -2   3  17      171.65      163.10      5.69 o 
  -1   3  17      455.62      455.31      9.17 o 
   0   3  17      320.31      344.80      6.44 o 
   1   3  17      455.38      501.34     19.16 o 
   2   3  17      171.73      176.64      6.52 o 
   3   3  17      404.31      402.25      8.94 o 
   4   3  17       87.27       83.46      4.45 o 
   5   3  17       15.27       10.04      2.29 o 
   6   3  17       10.56       15.77      4.15 o 
   7   3  17       99.29      103.03     12.65 o 
  -7   4  17       70.03       62.15      6.75 o 
  -6   4  17      211.81      216.29     10.64 o 
  -5   4  17       36.83       34.84      7.91 o 
  -4   4  17       58.79       59.89      3.99 o 
  -3   4  17      123.38      111.93      8.56 o 
  -2   4  17      118.33      118.20      5.04 o 
  -1   4  17       67.95       70.51      5.70 o 
   0   4  17        2.81        3.35      1.44 o 
   1   4  17       67.87       64.46      3.19 o 
   2   4  17      118.32      120.50      4.11 o 
   3   4  17      123.54      132.95      5.41 o 
   4   4  17       58.92       62.56      4.02 o 
   5   4  17       37.03       41.85      3.66 o 
   6   4  17      211.72      229.18      7.60 o 
   7   4  17       70.03       64.23     12.20 o 
  -6   5  17       26.20       25.97      3.33 o 
  -5   5  17       13.25       13.44      2.56 o 
  -4   5  17       25.38       23.36      3.01 o 
  -3   5  17      139.69      116.46      5.31 o 
  -2   5  17       32.55       27.30      4.09 o 
  -1   5  17      234.58      235.37     13.61 o 
   0   5  17       64.26       63.86      4.40 o 
   1   5  17      234.32      236.55     12.72 o 
   2   5  17       32.31       31.59      2.49 o 
   3   5  17      139.71      134.16      7.20 o 
   4   5  17       25.22       27.44      3.12 o 
   5   5  17       13.15       15.64      2.79 o 
   6   5  17       26.26       30.08      3.67 o 
  -6   6  17        5.29        3.30      2.14 o 
  -5   6  17       19.34       19.34      3.01 o 
  -4   6  17        3.88        2.37      1.80 o 
  -3   6  17       94.39       89.26      4.91 o 
  -2   6  17       34.45       22.01      2.84 o 
  -1   6  17      128.09      118.36     11.81 o 
   0   6  17       94.51      103.58      4.02 o 
   1   6  17      127.80      123.71      7.75 o 
   2   6  17       34.46       28.12      2.47 o 
   3   6  17       94.94       92.73      6.36 o 
   4   6  17        3.91        4.00      1.97 o 
   5   6  17       19.31       21.85      2.62 o 
   6   6  17        5.26        3.24      3.24 o 
  -5   7  17        6.40        6.10      3.50 o 
  -4   7  17       86.44       86.07      9.02 o 
  -3   7  17       30.66       27.32      3.38 o 
  -2   7  17      158.46      162.17     16.67 o 
  -1   7  17       17.36       17.25      2.75 o 
   0   7  17      155.35      163.81     12.10 o 
   1   7  17       17.42       20.17      3.22 o 
   2   7  17      159.40      174.60     13.36 o 
   3   7  17       30.53       33.80      4.02 o 
   4   7  17       86.40       88.53      4.23 o 
   5   7  17        6.41        3.11      2.85 o 
  -3   8  17       13.65       13.23      4.41 o 
  -2   8  17       12.17       10.42      3.24 o 
  -1   8  17       25.89       25.03      3.30 o 
   0   8  17       12.46       10.38      2.48 o 
   1   8  17       25.91       27.95      3.34 o 
   2   8  17       12.17       13.40      2.28 o 
   3   8  17       13.66       12.63      2.23 o 
   0   0  18      279.40      274.94      9.99 o 
   1   0  18        8.47        6.78      1.47 o 
   2   0  18      701.58      658.61     32.96 o 
   3   0  18       67.39       63.17      3.02 o 
   4   0  18       26.85       34.77      3.26 o 
   5   0  18      818.03      773.78     56.96 o 
   6   0  18       16.31       19.54      3.18 o 
   7   0  18        0.00       -1.33      1.60 o 
  -7   1  18       35.76       37.76      5.19 o 
  -6   1  18       90.32       82.52      6.75 o 
  -5   1  18       32.32       29.45      4.54 o 
  -4   1  18       72.21       63.88      3.80 o 
  -3   1  18       57.96       57.01      6.68 o 
  -2   1  18      120.95      124.62      4.11 o 
  -1   1  18      135.24      123.22      9.77 o 
   0   1  18       25.03       24.97      3.53 o 
   1   1  18      134.75      126.00      4.86 o 
   2   1  18      121.28      125.61      4.90 o 
   3   1  18       57.85       62.35      3.63 o 
   4   1  18       72.31       72.66      3.79 o 
   5   1  18       32.30       32.96      2.62 o 
   6   1  18       90.47       92.62      4.34 o 
   7   1  18       35.70       39.01      3.81 o 
  -7   2  18       76.84       73.96      6.75 o 
  -6   2  18       30.44       30.75      4.80 o 
  -5   2  18      110.89      101.33      7.14 o 
  -4   2  18       10.57       11.92      2.25 o 
  -3   2  18       64.36       54.12      3.56 o 
  -2   2  18      363.85      342.96      8.16 o 
  -1   2  18      141.80      140.65      5.32 o 
   0   2  18       18.79       26.66      2.22 o 
   1   2  18      142.09      135.19      6.11 o 
   2   2  18      364.10      390.95     12.26 o 
   3   2  18       64.16       60.13      3.81 o 
   4   2  18       10.61       12.52      2.43 o 
   5   2  18      111.06      110.86      4.21 o 
   6   2  18       30.54       31.77      3.47 o 
   7   2  18       77.01       85.24      6.03 o 
  -7   3  18       11.44        6.36      3.50 o 
  -6   3  18       71.22       68.51      6.49 o 
  -5   3  18       17.93       12.12      2.85 o 
  -4   3  18       57.50       49.82      3.60 o 
  -3   3  18      202.23      199.39     13.10 o 
  -2   3  18      149.15      142.69      7.59 o 
  -1   3  18      339.67      327.52      8.07 o 
   0   3  18      187.73      180.23      4.89 o 
   1   3  18      338.46      354.07     15.69 o 
   2   3  18      149.33      161.08      7.43 o 
   3   3  18      201.85      217.19      7.91 o 
   4   3  18       57.25       55.75      3.90 o 
   5   3  18       18.05       20.50      2.98 o 
   6   3  18       71.12       72.87      4.68 o 
   7   3  18       11.54        8.23      2.56 o 
  -6   4  18      117.25      121.31      8.43 o 
  -5   4  18      205.14      189.45     11.22 o 
  -4   4  18        8.82        9.37      2.31 o 
  -3   4  18      171.66      156.38     10.57 o 
  -2   4  18       12.13       11.46      3.70 o 
  -1   4  18       57.88       56.57      3.07 o 
   0   4  18      245.22      239.32      9.50 o 
   1   4  18       57.91       57.83      3.12 o 
   2   4  18       12.19       12.84      1.90 o 
   3   4  18      171.25      173.44      6.33 o 
   4   4  18        8.93       12.80      2.52 o 
   5   4  18      205.08      211.32      9.34 o 
   6   4  18      117.05      120.22      5.77 o 
  -6   5  18       28.92       23.27      3.36 o 
  -5   5  18       29.75       29.48      3.36 o 
  -4   5  18       11.80       15.21      2.68 o 
  -3   5  18        0.58       -0.14      1.59 o 
  -2   5  18      156.26      141.30     13.56 o 
  -1   5  18       18.64       18.13      2.24 o 
   0   5  18        1.64        2.03      1.46 o 
   1   5  18       18.67       17.08      2.14 o 
   2   5  18      156.54      151.99      5.03 o 
   3   5  18        0.58       -0.33      1.39 o 
   4   5  18       11.79       15.18      2.61 o 
   5   5  18       29.83       31.18      3.44 o 
   6   5  18       28.97       29.32      5.19 o 
  -5   6  18        8.97        9.95      2.58 o 
  -4   6  18       39.57       38.59      3.84 o 
  -3   6  18       27.72       22.85      3.50 o 
  -2   6  18       42.45       43.01      3.67 o 
  -1   6  18       14.05       14.54      2.61 o 
   0   6  18      130.08      134.11      7.70 o 
   1   6  18       14.11       15.49      2.11 o 
   2   6  18       42.45       51.33      4.67 o 
   3   6  18       27.89       28.31      3.34 o 
   4   6  18       39.73       44.27      3.95 o 
   5   6  18        8.96       13.19      2.72 o 
  -4   7  18       21.20       19.72      4.80 o 
  -3   7  18        2.44        0.90      1.82 o 
  -2   7  18      100.03      104.43      5.50 o 
  -1   7  18       43.72       42.50      3.89 o 
   0   7  18       30.29       26.94      3.30 o 
   1   7  18       43.62       42.19      4.04 o 
   2   7  18       99.73      121.35     11.87 o 
   3   7  18        2.44        0.55      1.87 o 
   4   7  18       21.22       24.52      3.35 o 
  -2   8  18        2.28       -0.52      2.85 o 
  -1   8  18      103.09      106.26      8.04 o 
   0   8  18       81.06       82.97      6.88 o 
   1   8  18      103.02      105.66     14.73 o 
   2   8  18        2.31        1.60      1.52 o 
   1   0  19      124.42      114.59      5.41 o 
   2   0  19       12.30       10.66      1.73 o 
   3   0  19      163.46      167.10      6.82 o 
   4   0  19        2.85        2.20      1.59 o 
   5   0  19       43.20       45.60      8.30 o 
   6   0  19      148.61      154.17     12.26 o 
   7   0  19       79.07       80.71      5.58 o 
  -7   1  19       18.70       19.33      4.54 o 
  -6   1  19       58.04       56.05      5.97 o 
  -5   1  19       27.04       17.39      4.02 o 
  -4   1  19      128.14      116.85      6.03 o 
  -3   1  19       98.36       98.13      7.65 o 
  -2   1  19        6.80        4.65      1.39 o 
  -1   1  19      286.49      294.41     17.86 o 
   0   1  19      196.31      190.72     12.11 o 
   1   1  19      286.80      305.88      7.70 o 
   2   1  19        6.76        5.38      1.74 o 
   3   1  19       98.32      101.04      4.32 o 
   4   1  19      128.44      128.60      4.59 o 
   5   1  19       27.06       22.58      2.46 o 
   6   1  19       58.18       60.70      3.56 o 
   7   1  19       18.66       19.16      3.70 o 
  -7   2  19       44.95       48.01      6.10 o 
  -6   2  19      168.44      180.48      9.99 o 
  -5   2  19       81.65       73.18      6.62 o 
  -4   2  19       40.80       38.24      3.42 o 
  -3   2  19       46.69       44.88      3.38 o 
  -2   2  19        0.91        0.10      1.42 o 
  -1   2  19      109.71      114.67      4.69 o 
   0   2  19      153.38      157.27     10.62 o 
   1   2  19      109.86      118.35      4.77 o 
   2   2  19        0.94        1.76      1.26 o 
   3   2  19       46.65       52.03      3.71 o 
   4   2  19       40.74       42.36      5.25 o 
   5   2  19       81.35       79.73      4.77 o 
   6   2  19      168.15      186.54     15.83 o 
   7   2  19       44.99       56.83      6.23 o 
  -6   3  19      120.14      132.21      8.95 o 
  -5   3  19       64.56       59.39      4.17 o 
  -4   3  19        4.49        3.18      1.83 o 
  -3   3  19      207.14      199.37     15.38 o 
  -2   3  19       10.99        9.10      2.10 o 
  -1   3  19        1.96        1.17      2.21 o 
   0   3  19       26.91       27.52      2.04 o 
   1   3  19        1.99        1.98      1.08 o 
   2   3  19       11.08       12.99      1.89 o 
   3   3  19      207.00      225.00      7.25 o 
   4   3  19        4.50        6.21      2.06 o 
   5   3  19       64.34       68.34      4.87 o 
   6   3  19      120.10      133.35      6.10 o 
  -6   4  19        6.34        7.14      3.76 o 
  -5   4  19        7.03        4.19      2.06 o 
  -4   4  19       76.36       69.16      4.47 o 
  -3   4  19        3.93        2.68      1.83 o 
  -2   4  19        1.77        1.88      1.75 o 
  -1   4  19       12.99       15.16      2.56 o 
   0   4  19      162.46      157.32      4.82 o 
   1   4  19       13.07       14.86      1.75 o 
   2   4  19        1.77        1.75      1.36 o 
   3   4  19        3.89        3.63      1.93 o 
   4   4  19       76.52       80.97      4.80 o 
   5   4  19        7.00        6.20      2.25 o 
   6   4  19        6.36        8.04      3.37 o 
  -5   5  19       12.26       12.98      2.80 o 
  -4   5  19      126.80      115.13      8.30 o 
  -3   5  19       89.43       81.59      5.84 o 
  -2   5  19       81.12       80.45      8.69 o 
  -1   5  19        8.17        6.55      2.09 o 
   0   5  19        0.33        0.52      1.27 o 
   1   5  19        8.15        8.64      1.87 o 
   2   5  19       81.29       78.20      4.58 o 
   3   5  19       89.02       87.17      4.95 o 
   4   5  19      126.61      135.59      6.10 o 
   5   5  19       12.26       15.96      4.15 o 
  -4   6  19       18.54       15.47      5.06 o 
  -3   6  19        3.94        4.81      3.18 o 
  -2   6  19       89.55       83.84      8.50 o 
  -1   6  19      215.87      192.57     13.88 o 
   0   6  19        3.75        5.76      1.73 o 
   1   6  19      216.43      217.87     10.74 o 
   2   6  19       89.69       92.33     12.85 o 
   3   6  19        3.96        6.49      2.20 o 
   4   6  19       18.58       17.96      3.12 o 
  -3   7  19       12.45       15.31      4.41 o 
  -2   7  19      108.02      113.11      5.97 o 
  -1   7  19      303.45      303.03     28.03 o 
   0   7  19      112.95      125.63      8.30 o 
   1   7  19      303.73      337.90     22.52 o 
   2   7  19      107.85      119.36     23.35 o 
   3   7  19       12.40       15.97      3.10 o 
   0   0  20        9.18        6.49      2.72 o 
   1   0  20       22.09       26.48      2.93 o 
   2   0  20       22.96       16.53      2.09 o 
   3   0  20       31.74       30.62      2.51 o 
   4   0  20       34.82       35.40      5.51 o 
   5   0  20       12.27       15.09      3.63 o 
   6   0  20      157.33      171.80     13.69 o 
  -6   1  20       19.74       20.76      3.21 o 
  -5   1  20       91.55       78.87      4.82 o 
  -4   1  20      126.32      110.37      5.77 o 
  -3   1  20        3.45        3.19      1.42 o 
  -2   1  20      171.67      171.26      7.64 o 
  -1   1  20       71.76       71.85      3.77 o 
   0   1  20      244.26      243.99     14.14 o 
   1   1  20       71.58       78.25      4.27 o 
   2   1  20      171.88      183.40      6.31 o 
   3   1  20        3.51        3.43      1.79 o 
   4   1  20      126.45      119.10      7.66 o 
   5   1  20       91.64       80.45      7.10 o 
   6   1  20       19.65       21.91      2.63 o 
  -6   2  20       17.84       12.72      4.02 o 
  -5   2  20       27.56       27.12      4.80 o 
  -4   2  20       93.50       85.50      6.36 o 
  -3   2  20      118.48       98.54      9.47 o 
  -2   2  20       28.70       28.02      2.52 o 
  -1   2  20      291.43      272.50     12.33 o 
   0   2  20        4.90        4.35      1.47 o 
   1   2  20      291.82      305.40     18.10 o 
   2   2  20       28.61       27.95      2.49 o 
   3   2  20      118.94      116.61      5.41 o 
   4   2  20       93.71       91.35      4.95 o 
   5   2  20       27.60       31.08      3.58 o 
   6   2  20       17.67       22.19      4.67 o 
  -6   3  20       28.32       32.31      5.45 o 
  -5   3  20        8.49        7.27      3.37 o 
  -4   3  20      190.80      179.24      6.68 o 
  -3   3  20       66.66       57.07      4.03 o 
  -2   3  20        6.40        6.82      2.05 o 
  -1   3  20       29.32       30.88      3.16 o 
   0   3  20      269.37      262.53     15.64 o 
   1   3  20       29.33       34.07      2.31 o 
   2   3  20        6.46        6.73      1.97 o 
   3   3  20       66.58       69.35      4.36 o 
   4   3  20      190.55      204.46      7.34 o 
   5   3  20        8.57       11.69      2.75 o 
   6   3  20       28.24       29.84      5.06 o 
  -5   4  20       21.18       21.33      3.10 o 
  -4   4  20       23.89       20.81      3.07 o 
  -3   4  20       19.22       19.40      2.86 o 
  -2   4  20      118.00      106.06      5.27 o 
  -1   4  20       83.00       77.83      4.58 o 
   0   4  20       20.04       20.57      2.34 o 
   1   4  20       83.11       88.26      5.58 o 
   2   4  20      117.78      122.54      4.56 o 
   3   4  20       19.21       19.93      3.07 o 
   4   4  20       23.82       23.20      3.34 o 
   5   4  20       21.13       23.48      4.54 o 
  -4   5  20        5.73        5.34      2.15 o 
  -3   5  20       10.36        6.74      2.29 o 
  -2   5  20        2.22        2.63      1.92 o 
  -1   5  20       39.39       38.13      4.22 o 
   0   5  20        1.22       -0.26      1.34 o 
   1   5  20       39.35       42.95      3.45 o 
   2   5  20        2.22        1.14      1.39 o 
   3   5  20       10.32       10.06      2.51 o 
   4   5  20        5.71        7.45      2.46 o 
  -3   6  20       35.93       35.29      5.58 o 
  -2   6  20       68.53       68.30      5.45 o 
  -1   6  20      144.14      122.43      6.62 o 
   0   6  20       42.33       47.99      5.77 o 
   1   6  20      143.75      137.02      6.88 o 
   2   6  20       68.67       75.19      4.95 o 
   3   6  20       36.03       33.46      3.76 o 
  -1   7  20       71.20       85.63      7.53 o 
   0   7  20       67.85       97.05      7.66 o 
   1   7  20       71.27       73.14      7.91 o 
   1   0  21       12.73       11.12      2.38 o 
   2   0  21       37.66       41.45      5.58 o 
   3   0  21       82.32       78.00      6.00 o 
   4   0  21       15.24       18.79      2.94 o 
   5   0  21       81.21       74.29      4.80 o 
   6   0  21       54.95       62.41      6.36 o 
  -5   1  21       94.69      102.15      7.98 o 
  -4   1  21       43.42       46.56      4.03 o 
  -3   1  21      319.99      283.56     11.33 o 
  -2   1  21       14.50       14.75      2.14 o 
  -1   1  21      156.35      142.44      9.76 o 
   0   1  21      157.86      169.23      9.28 o 
   1   1  21      156.35      154.45      6.01 o 
   2   1  21       14.59       15.87      2.56 o 
   3   1  21      319.47      309.06     12.46 o 
   4   1  21       43.43       42.11      3.85 o 
   5   1  21       94.48       99.83      5.36 o 
  -5   2  21        1.53       -1.69      2.21 o 
  -4   2  21       27.89       29.12      3.35 o 
  -3   2  21        4.17        2.55      1.45 o 
  -2   2  21      217.39      201.83      6.77 o 
  -1   2  21       13.26       14.13      2.73 o 
   0   2  21      166.87      176.92      5.27 o 
   1   2  21       13.18       16.28      2.66 o 
   2   2  21      217.32      211.88      7.00 o 
   3   2  21        4.21        3.31      2.02 o 
   4   2  21       27.89       28.73      4.48 o 
   5   2  21        1.51        1.82      2.02 o 
  -5   3  21      144.33      145.84      9.47 o 
  -4   3  21       79.91       73.69      4.68 o 
  -3   3  21       19.84       17.20      2.83 o 
  -2   3  21       24.43       20.67      2.93 o 
  -1   3  21       63.58       69.56      5.17 o 
   0   3  21      168.11      162.51      8.12 o 
   1   3  21       63.33       62.48      3.44 o 
   2   3  21       24.52       25.36      3.26 o 
   3   3  21       19.91       18.78      2.98 o 
   4   3  21       79.60       89.88      5.27 o 
   5   3  21      144.63      157.90      9.47 o 
  -4   4  21       62.99       49.00      6.81 o 
  -3   4  21       14.03       12.01      2.52 o 
  -2   4  21        1.27        0.63      1.70 o 
  -1   4  21       23.13       21.63      3.02 o 
   0   4  21        4.21        5.86      1.90 o 
   1   4  21       23.29       21.90      2.12 o 
   2   4  21        1.28        0.12      1.37 o 
   3   4  21       13.92       15.50      2.98 o 
   4   4  21       62.85       53.20      6.23 o 
  -3   5  21       58.44       55.07      4.35 o 
  -2   5  21       30.42       29.30      4.54 o 
  -1   5  21        6.54        8.08      2.33 o 
   0   5  21       89.25       81.06      5.13 o 
   1   5  21        6.54        7.09      1.90 o 
   2   5  21       30.44       32.17      2.88 o 
   3   5  21       58.61       59.81      5.25 o 
  -2   6  21        3.25        0.52      2.85 o 
  -1   6  21       53.78       61.50      6.62 o 
   0   6  21       60.99       40.35      5.58 o 
   1   6  21       53.79       68.25      4.80 o 
   2   6  21        3.21        1.30      2.98 o 
   0   0  22      243.70      254.70     11.03 o 
   1   0  22       51.54       44.11      5.19 o 
   2   0  22        5.31        6.81      2.20 o 
   3   0  22      266.69      251.13     12.89 o 
   4   0  22       15.07       14.28      2.84 o 
   5   0  22       78.85       80.57      7.27 o 
  -5   1  22      124.76      125.73      8.95 o 
  -4   1  22      127.41      133.46      6.28 o 
  -3   1  22       35.25       36.65      2.96 o 
  -2   1  22       53.01       46.66      3.14 o 
  -1   1  22       47.17       42.93      3.02 o 
   0   1  22       24.04       24.92      3.12 o 
   1   1  22       47.14       52.98      4.03 o 
   2   1  22       53.29       55.56      4.12 o 
   3   1  22       35.07       37.11      5.32 o 
   4   1  22      127.55      137.27      8.95 o 
   5   1  22      124.44      120.28      8.43 o 
  -4   2  22       54.58       54.88      3.53 o 
  -3   2  22      138.71      138.41      6.05 o 
  -2   2  22       89.81       89.52      4.12 o 
  -1   2  22       63.41       62.43      3.49 o 
   0   2  22      157.73      160.83      6.62 o 
   1   2  22       63.17       72.09      5.71 o 
   2   2  22       89.68       99.70      5.22 o 
   3   2  22      138.55      138.70      8.95 o 
   4   2  22       54.78       60.98      6.62 o 
  -4   3  22       74.21       67.70      4.69 o 
  -3   3  22       40.58       35.93      3.71 o 
  -2   3  22       30.21       31.54      3.64 o 
  -1   3  22       16.82       18.47      2.42 o 
   0   3  22       59.10       61.03      3.90 o 
   1   3  22       16.93       18.52      3.05 o 
   2   3  22       30.31       36.81      4.74 o 
   3   3  22       40.48       42.82      4.04 o 
  -3   4  22       12.81       12.13      2.73 o 
  -2   4  22        4.72        5.99      2.14 o 
  -1   4  22        9.78       11.27      2.10 o 
   0   4  22        1.21        1.26      1.49 o 
   1   4  22        9.82       12.56      2.35 o 
   2   4  22        4.73        7.74      3.70 o 
  -2   5  22       12.63       16.87      4.54 o 
  -1   5  22       93.33       90.95      7.53 o 
   0   5  22       17.31       17.41      2.44 o 
   1   5  22       93.41      100.90      7.78 o 
   2   5  22       12.61       12.38      2.84 o 
   1   0  23      310.51      322.61      9.12 o 
   2   0  23       22.52       19.27      3.24 o 
   3   0  23       60.33       54.76      4.31 o 
   4   0  23       81.06       80.70      7.40 o 
  -4   1  23        1.71        1.04      2.85 o 
  -3   1  23       86.24       87.57      4.22 o 
  -2   1  23       63.75       62.66      3.64 o 
  -1   1  23       80.99       82.37      4.91 o 
   0   1  23       59.57       60.55      4.35 o 
   1   1  23       80.90       86.04      4.98 o 
   2   1  23       63.58       67.23      7.40 o 
  -3   2  23       78.40       72.94      4.90 o 
  -2   2  23      132.95      133.81      6.51 o 
  -1   2  23      115.87      114.16      4.72 o 
   0   2  23      159.73      164.37      8.95 o 
   1   2  23      115.38      118.17      7.07 o 
   2   2  23      132.61      138.05      9.08 o 
  -3   3  23        5.37        5.00      2.20 o 
  -2   3  23       51.12       52.88      3.54 o 
  -1   3  23        6.32        7.46      1.97 o 
   0   3  23       20.75       23.32      2.67 o 
   1   3  23        6.32        8.03      3.05 o 
  -1   4  23       27.62       29.45      3.58 o 
   0   4  23        6.70        7.83      2.52 o 
   1   4  23       27.43       29.84      4.93 o 
   0   0  24        5.56        4.54      3.11 o 
   1   0  24       34.99       35.56      3.76 o 
   2   0  24       34.05       31.14      5.06 o 
  -2   1  24       86.62       75.07     11.74 o 
  -1   1  24       58.94       60.58      4.39 o 
   0   1  24       29.71       35.22      3.76 o 
   1   1  24       58.59       63.45      6.49 o 
   2   1  24       86.57       80.31      6.88 o 
  -1   2  24       26.54       23.87      4.80 o 
   0   2  24        1.09        1.69      2.72 o 
   1   2  24       26.60       29.19      4.93 o 
                                                 
